# Supplementary material for: Tetra­kis{μ3-2-[(2-hy­droxy­eth­yl)amino]­ethano­lato}tetra­kis­[chloridonickel(II)] methanol solvate
Source: Acta Crystallogr Sect E Struct Rep Online. 2010 Jun 26;66(Pt 7):m861. doi: 10.1107/S1600536810024384 (PMC3007071; doi:10.1107/S1600536810024384)
Supplement: Supplementary file 2 [file e-66-0m861-Isup2.hkl]

# 
# h,k,l, Fc-squared, Fo-squared, sigma(Fo-squared) and status flag 
# 
data_I
_shelx_title ' 100317c in P-1' 
_shelx_refln_list_code          4 
_shelx_F_calc_maximum      271.94 
_exptl_crystal_F_000       852.00 
_reflns_d_resolution_high  0.8403 
 
loop_ 
 _symmetry_equiv_pos_as_xyz 
 'x, y, z' 
 '-x, -y, -z' 
 
_cell_length_a    10.8244 
_cell_length_b    11.5609 
_cell_length_c    13.2797 
_cell_angle_alpha  91.741 
_cell_angle_beta   91.845 
_cell_angle_gamma 111.283 
 
_shelx_F_squared_multiplier     1.000 
 
loop_ 
 _refln_index_h 
 _refln_index_k 
 _refln_index_l 
 _refln_F_squared_calc 
 _refln_F_squared_meas 
 _refln_F_squared_sigma 
 _refln_observed_status 
   1   0   0    28279.88    29980.72    588.32 o 
   2   0   0     8116.04     9173.62    199.94 o 
   3   0   0     7051.83     6939.27    116.58 o 
   4   0   0     7638.65     7307.18    127.89 o 
   5   0   0     1648.73     1490.71     46.19 o 
   6   0   0     1430.44     1415.20     48.85 o 
   7   0   0       97.23       50.35     32.48 o 
   8   0   0       25.93       13.96     32.24 o 
   9   0   0      625.48      701.59     84.38 o 
  10   0   0      582.97      588.97     88.22 o 
  11   0   0     1440.36     1355.20    114.58 o 
 -12   1   0       42.67       20.73     52.23 o 
 -11   1   0       70.71       19.42     46.93 o 
 -10   1   0       48.31       22.77     40.89 o 
  -9   1   0     2230.13     2110.50    120.78 o 
  -8   1   0     3402.73     3243.72    142.24 o 
  -7   1   0     1650.40     1398.70     84.22 o 
  -6   1   0      212.83      218.58     20.62 o 
  -5   1   0     3593.77     3933.40    128.21 o 
  -4   1   0        8.16       -1.76      7.46 o 
  -2   1   0      372.22      504.02     26.11 o 
  -1   1   0    20292.71    20755.36    413.76 o 
   0   1   0     6190.87     6844.90    151.39 o 
   1   1   0    16993.07    17091.54    249.49 o 
   2   1   0     1097.29      917.36     36.40 o 
   3   1   0     2422.06     2477.38     58.30 o 
   4   1   0      220.62      211.93     21.71 o 
   5   1   0       35.59       27.68     15.55 o 
   6   1   0     1152.71     1082.28     46.78 o 
   7   1   0     2039.63     1968.44     67.96 o 
   8   1   0      843.73      725.91     74.75 o 
   9   1   0      549.78      457.99     73.37 o 
  10   1   0        8.12      -23.75     43.25 o 
  11   1   0     2440.46     2478.88    155.06 o 
 -12   2   0      237.54      218.96     72.88 o 
 -11   2   0      693.26      560.98     84.79 o 
 -10   2   0      168.63      141.18     51.58 o 
  -9   2   0      230.85      179.05     49.94 o 
  -8   2   0     2445.27     2486.88    119.64 o 
  -7   2   0      514.76      503.61     51.33 o 
  -6   2   0      220.28      134.25     31.50 o 
  -5   2   0       25.87       -5.47     18.36 o 
  -4   2   0      499.78      509.98     35.83 o 
  -3   2   0     9066.73     9690.37    214.88 o 
  -2   2   0     5336.14     6259.03    106.99 o 
  -1   2   0     3474.61     3570.07     80.96 o 
   0   2   0      275.67      428.99     27.46 o 
   1   2   0     3913.34     4301.09     79.35 o 
   2   2   0     1413.08     1454.44     42.20 o 
   3   2   0      432.81      423.77     53.94 o 
   4   2   0     5638.53     5513.78    115.01 o 
   5   2   0      556.18      556.12     45.42 o 
   6   2   0     1766.08     1487.56     58.96 o 
   7   2   0      475.89      437.23     39.54 o 
   8   2   0        0.75      -47.50     32.24 o 
   9   2   0      462.51      475.21     82.43 o 
  10   2   0     1553.65     1542.90    118.50 o 
  11   2   0       74.37       -4.33     53.21 o 
 -12   3   0      231.53      217.90     67.74 o 
 -11   3   0     1072.32      990.00     97.52 o 
 -10   3   0     1008.36     1050.15     89.04 o 
  -9   3   0       17.65      -34.68     24.97 o 
  -8   3   0      284.75      326.44     51.90 o 
  -7   3   0     4037.48     3883.05    141.59 o 
  -6   3   0     1020.47      853.80     56.07 o 
  -5   3   0     8101.01     8556.98    213.33 o 
  -4   3   0      657.99      605.95     46.19 o 
  -3   3   0      181.25      164.08     13.75 o 
  -2   3   0      437.42      384.89     14.38 o 
  -1   3   0    16011.85    16098.04    249.61 o 
   0   3   0      913.54     1006.16     22.50 o 
   1   3   0      153.04      189.44     17.18 o 
   2   3   0     9008.60     9153.68    160.45 o 
   3   3   0     1189.23     1088.44     44.24 o 
   4   3   0     1376.91     1311.21     51.88 o 
   5   3   0      376.07      355.93     36.38 o 
   6   3   0     2125.19     2219.28     78.37 o 
   7   3   0     3365.28     3422.58    139.43 o 
   8   3   0     1973.88     1800.79    115.80 o 
   9   3   0       61.66       66.67     49.86 o 
  10   3   0       54.28       69.94     56.07 o 
 -12   4   0     1866.04     1708.00    124.37 o 
 -11   4   0     2945.02     3067.69    158.65 o 
 -10   4   0      176.43      111.97     49.21 o 
  -9   4   0      606.02      600.48     70.67 o 
  -8   4   0       49.43       76.47     33.46 o 
  -7   4   0     3178.75     3296.52    124.94 o 
  -6   4   0     1317.11     1284.86     67.41 o 
  -5   4   0      549.44      625.77     24.60 o 
  -4   4   0     6253.52     6397.76     96.77 o 
  -3   4   0       74.59       98.23     11.84 o 
  -2   4   0     1079.34     1216.62     36.54 o 
  -1   4   0       70.50       49.17     22.52 o 
   0   4   0      921.29     1180.95     27.60 o 
   1   4   0      659.69      735.73     25.32 o 
   2   4   0      358.28      380.38     29.43 o 
   3   4   0       45.86       44.50     18.40 o 
   4   4   0      981.22      980.13     49.78 o 
   5   4   0     3332.58     3286.85     96.95 o 
   6   4   0     5796.56     5915.74    146.00 o 
   7   4   0     1744.20     1728.95     77.14 o 
   8   4   0      747.18      808.50     98.50 o 
   9   4   0      310.19      180.76     67.16 o 
  10   4   0      367.83      413.11     85.12 o 
 -12   5   0       43.79       -9.06     44.40 o 
 -11   5   0     1106.41      949.03     91.40 o 
 -10   5   0      187.33      110.83     44.23 o 
  -9   5   0     2159.94     2017.95    108.62 o 
  -8   5   0     7762.39     8376.62    241.32 o 
  -7   5   0       47.74       83.40     29.30 o 
  -6   5   0      503.96      584.47     24.88 o 
  -5   5   0      114.41      103.26     14.54 o 
  -4   5   0     4448.13     4367.63     75.71 o 
  -3   5   0     4541.44     4701.83     76.56 o 
  -2   5   0     3188.54     3454.51     79.12 o 
  -1   5   0     7715.37     7916.15    149.34 o 
   0   5   0     2964.10     3106.13     54.94 o 
   1   5   0      156.99      161.08     21.81 o 
   2   5   0     4432.68     4765.27    108.73 o 
   3   5   0        1.95      -22.02     15.74 o 
   4   5   0     2205.90     2373.83    164.32 o 
   5   5   0       12.45       15.23     21.70 o 
   6   5   0      188.92      196.50     36.89 o 
   7   5   0        0.12      -31.63     27.13 o 
   9   5   0     1322.18     1262.33    109.93 o 
 -12   6   0     1087.26     1099.99     77.14 o 
 -11   6   0       62.09       19.10     44.64 o 
 -10   6   0      679.96      744.83     61.00 o 
  -9   6   0       50.94       -3.02     40.52 o 
  -8   6   0     2045.34     2014.29     77.96 o 
  -7   6   0     2870.06     2836.02     87.22 o 
  -6   6   0     2630.23     2580.93     59.30 o 
  -5   6   0    13970.41    14666.32    202.46 o 
  -4   6   0      589.15      593.80     26.22 o 
  -3   6   0     2083.89     2259.51     48.70 o 
  -2   6   0     2097.41     2404.71     70.59 o 
  -1   6   0    11912.91    12637.88    224.18 o 
   0   6   0      587.78      640.51     36.09 o 
   1   6   0        5.50        2.00     10.63 o 
   2   6   0       61.86       41.33     19.18 o 
   3   6   0     4466.14     4616.35    119.17 o 
   4   6   0     3067.68     3284.64    116.13 o 
   5   6   0     1134.94     1103.19     62.49 o 
   6   6   0     1016.35     1019.70     63.55 o 
   7   6   0      112.00       99.98     46.80 o 
   8   6   0        5.11      -41.21     40.64 o 
 -12   7   0      425.82      382.35     60.33 o 
 -11   7   0      104.94       79.58     39.16 o 
 -10   7   0       11.96      -20.09     28.38 o 
  -9   7   0     1131.89     1082.02     60.97 o 
  -8   7   0     1117.38      984.90     56.09 o 
  -7   7   0     2419.15     2436.09     80.61 o 
  -6   7   0     1221.80     1205.46     42.09 o 
  -5   7   0    15410.06    16794.94    229.94 o 
  -4   7   0    18174.90    19633.57    258.77 o 
  -3   7   0     1099.37      992.10     50.72 o 
  -2   7   0     2109.71     2123.15    104.87 o 
  -1   7   0        1.31       -8.30     15.43 o 
   0   7   0       40.38       39.51     20.06 o 
   1   7   0       70.87       49.23     30.81 o 
   2   7   0      303.72      331.50     60.55 o 
   3   7   0       31.42        9.71     38.85 o 
   4   7   0      288.99      256.74     64.23 o 
   5   7   0        5.78      -17.55     44.80 o 
   6   7   0     3535.91     4023.50    193.74 o 
   7   7   0      710.18      923.08    116.37 o 
 -12   8   0        4.23      -31.68     33.84 o 
 -11   8   0       72.29       35.74     65.86 o 
 -10   8   0       49.45       95.89     73.29 o 
  -9   8   0     1377.34     1334.56    119.64 o 
  -8   8   0      308.54      390.66     80.55 o 
  -7   8   0     3196.75     3468.56    171.79 o 
  -6   8   0     7902.01     8414.37    185.63 o 
  -5   8   0        5.22       14.65     25.37 o 
  -4   8   0     6971.16     7595.94    171.42 o 
  -3   8   0      133.59       95.61     28.90 o 
  -2   8   0     3978.74     4366.76    116.00 o 
  -1   8   0     1413.56     1344.63     59.42 o 
   0   8   0      142.28      143.16     42.07 o 
   1   8   0       34.26       -6.61     20.49 o 
   2   8   0      775.71      806.79     80.79 o 
   3   8   0     1745.44     1630.63    114.74 o 
   4   8   0      679.53      835.76    101.85 o 
   5   8   0     2040.53     2139.47    143.63 o 
   6   8   0      254.35      357.86     80.39 o 
   7   8   0     1591.16     1786.02    143.47 o 
 -12   9   0       95.45      205.66     93.61 o 
 -11   9   0        6.40      -71.08     65.94 o 
 -10   9   0       65.79       94.01     67.00 o 
  -9   9   0        0.42      -83.98     55.98 o 
  -8   9   0      150.39      116.95     67.33 o 
  -7   9   0      723.39      786.55    100.79 o 
  -6   9   0      630.79      695.54     96.54 o 
  -5   9   0      545.07      518.25    137.06 o 
  -4   9   0     1138.17     1259.37     66.09 o 
  -3   9   0     3632.33     3687.00    111.41 o 
  -2   9   0     1484.29     1384.28     65.88 o 
  -1   9   0     1249.40     1278.84     62.43 o 
   0   9   0      697.01      727.83     49.81 o 
   1   9   0      418.55      500.51     80.14 o 
   2   9   0     2211.02     1998.77    131.06 o 
   3   9   0      656.06      755.46    101.60 o 
   4   9   0      245.98      183.46     69.69 o 
   5   9   0      686.73      743.22    112.54 o 
 -11  10   0      566.53      622.68    111.40 o 
 -10  10   0      388.39      329.95     94.26 o 
  -9  10   0      756.11      963.89    131.31 o 
  -8  10   0        1.47      -40.23     54.03 o 
  -7  10   0      246.07      375.81     86.59 o 
  -6  10   0      692.61      684.78    114.09 o 
  -5  10   0     1559.57     1726.76     81.73 o 
  -4  10   0       18.57        5.76     28.02 o 
  -3  10   0        2.94      -12.18     24.73 o 
  -2  10   0      616.80      735.66     56.60 o 
  -1  10   0        1.54      -32.78     24.04 o 
   0  10   0      135.38      102.30     34.40 o 
   1  10   0      305.96      277.55     71.16 o 
   2  10   0      254.05      294.69     74.59 o 
   3  10   0       99.85      149.92     64.31 o 
   4  10   0        1.29      -58.19     52.56 o 
 -10  11   0       21.39       -0.65     63.08 o 
  -9  11   0      201.54      312.56     95.73 o 
  -8  11   0      159.22      150.90     76.88 o 
  -7  11   0      780.89      981.84    127.39 o 
  -6  11   0     2040.26     2054.02    143.14 o 
  -5  11   0     1274.45     1335.04    105.85 o 
  -4  11   0      489.42      513.44    122.78 o 
  -3  11   0       63.54       88.79     43.74 o 
  -2  11   0      189.00      128.78     37.57 o 
  -1  11   0      429.99      394.01     52.88 o 
   0  11   0      977.40     1044.52    106.83 o 
   1  11   0      970.79      978.74    103.64 o 
   2  11   0      985.01     1015.06    108.70 o 
   3  11   0       22.69       43.09     62.02 o 
  -9  12   0      293.33      444.69    107.32 o 
  -8  12   0      754.00     1129.39    137.67 o 
  -7  12   0        1.04      -14.85     52.56 o 
  -6  12   0      339.40      327.74     91.65 o 
  -5  12   0       84.01      104.75     44.38 o 
  -4  12   0      261.23      200.48     46.76 o 
  -3  12   0      283.68      282.45     50.70 o 
  -2  12   0     1555.86     1670.78     83.69 o 
  -1  12   0      206.54      111.23     60.72 o 
   0  12   0       43.62       72.63     58.92 o 
   1  12   0        2.95      -36.64     44.80 o 
  -8  13   0       50.31       96.63     74.59 o 
  -7  13   0       47.38       56.96     62.68 o 
  -6  13   0      628.78      693.27    107.89 o 
  -5  13   0      262.97      324.23    131.02 o 
  -4  13   0       58.89       68.49     42.68 o 
  -3  13   0        2.74      -25.46     35.36 o 
  -2  13   0      391.94      487.86    103.32 o 
  -1  13   0      215.61      125.92     67.82 o 
   1 -13   1       26.56       24.73     59.57 o 
   2 -13   1       42.04      -44.48     57.78 o 
   3 -13   1      374.76      513.49    108.21 o 
   4 -13   1      123.08       98.94     44.55 o 
   5 -13   1      240.66      253.66     80.14 o 
   6 -13   1      660.55      896.97    123.72 o 
   7 -13   1       61.04      115.15     75.16 o 
   8 -13   1      987.30     1393.97    160.36 o 
  -1 -12   1      310.00      157.51     68.72 o 
   0 -12   1      892.20      909.86    122.99 o 
   1 -12   1     1144.83     1088.83    112.70 o 
   2 -12   1       29.46      -42.93     43.25 o 
   3 -12   1      357.19      317.49     53.20 o 
   4 -12   1        1.26        4.06     33.99 o 
   5 -12   1      410.81      431.36     73.82 o 
   6 -12   1      386.48      391.48     84.71 o 
   7 -12   1      274.62      366.59     94.26 o 
   8 -12   1      382.18      532.09    113.52 o 
   9 -12   1      790.98      917.21    132.62 o 
  -3 -11   1       79.46       95.24     69.45 o 
  -2 -11   1      160.80      124.86     65.21 o 
  -1 -11   1      133.95      126.41     67.90 o 
   0 -11   1     1280.50     1350.80    118.74 o 
   1 -11   1      865.53      805.89    110.34 o 
   2 -11   1        3.04        1.01     52.96 o 
   3 -11   1      252.64      187.70     74.63 o 
   4 -11   1      443.05      554.13     62.23 o 
   5 -11   1      122.02      199.53    153.96 o 
   6 -11   1      425.84      610.11    103.48 o 
   7 -11   1        2.28      -47.41     48.88 o 
   8 -11   1       32.89       20.16     58.68 o 
   9 -11   1       52.00       38.52     61.29 o 
  10 -11   1       31.24      -43.33     69.20 o 
  -4 -10   1      471.42      624.56    111.64 o 
  -3 -10   1       83.41      119.64     59.74 o 
  -2 -10   1     4746.33     5007.46    231.44 o 
  -1 -10   1     3411.78     3422.37    181.50 o 
   0 -10   1      166.83      174.40     63.49 o 
   1 -10   1     2112.81     2114.37     84.66 o 
   2 -10   1     1828.49     1918.72     81.19 o 
   3 -10   1     1093.15     1004.46     62.04 o 
   4 -10   1      286.96      258.10     97.16 o 
   5 -10   1      869.84      923.76     67.82 o 
   6 -10   1      470.14      555.43     95.48 o 
   7 -10   1      460.14      406.99     83.40 o 
   8 -10   1       34.94       26.85     65.21 o 
   9 -10   1     2200.95     1963.93    152.94 o 
  10 -10   1      774.19      920.14    132.04 o 
  11 -10   1      583.27      715.06    127.07 o 
  -6  -9   1        8.13      -24.16     63.82 o 
  -5  -9   1      251.09      340.88     86.67 o 
  -4  -9   1        0.58      -52.15     38.44 o 
  -3  -9   1      717.40      730.32    101.77 o 
  -2  -9   1       13.21      -37.87     35.91 o 
  -1  -9   1     1575.70     1734.12    119.72 o 
   0  -9   1       86.97       60.94     28.65 o 
   1  -9   1     2544.71     2419.08     93.85 o 
   2  -9   1     2173.68     2450.52     87.71 o 
   3  -9   1       10.71       10.96     22.77 o 
   4  -9   1      318.29      335.18    100.71 o 
   5  -9   1      348.01      376.06     47.31 o 
   6  -9   1     3744.26     3776.59    183.54 o 
   7  -9   1      973.95     1009.18    104.79 o 
   8  -9   1        6.20      -18.12     48.64 o 
   9  -9   1     1190.13     1207.98    124.21 o 
  10  -9   1     1885.47     2035.50    154.08 o 
  11  -9   1       29.30       46.27     78.26 o 
  12  -9   1      153.84      236.99     99.81 o 
  -7  -8   1      115.05      109.36     72.88 o 
  -6  -8   1     1205.13     1199.90    116.62 o 
  -5  -8   1      932.67      865.87     98.58 o 
  -4  -8   1      955.41     1002.00     95.89 o 
  -3  -8   1     1256.03     1181.87    102.75 o 
  -2  -8   1      252.08      260.82     63.90 o 
  -1  -8   1       22.84       21.13     23.27 o 
   0  -8   1       18.10       23.24     25.34 o 
   1  -8   1        2.14      -14.36     18.61 o 
   2  -8   1     2932.16     3318.60     98.93 o 
   3  -8   1     5538.68     5889.62    143.25 o 
   4  -8   1       46.50       33.04     24.02 o 
   5  -8   1     4723.32     5240.13    136.27 o 
   6  -8   1       31.47       -7.30     23.22 o 
   7  -8   1       21.27       87.49     59.33 o 
   8  -8   1      886.62      795.60     50.76 o 
   9  -8   1       78.32       48.30     28.89 o 
  10  -8   1     1265.22     1073.81     66.53 o 
  11  -8   1      125.57      111.81     40.82 o 
  12  -8   1      949.57      879.62     81.10 o 
  -7  -7   1      272.58      381.44     88.46 o 
  -6  -7   1      356.29      444.04     84.71 o 
  -5  -7   1      292.62      258.70     65.86 o 
  -4  -7   1      191.71      168.41     37.92 o 
  -3  -7   1       31.89       68.53     27.51 o 
  -2  -7   1      681.24      567.09     42.03 o 
  -1  -7   1      793.36      744.84     30.98 o 
   0  -7   1       10.45      -12.51     15.22 o 
   1  -7   1     3795.18     3706.17     97.93 o 
   2  -7   1       45.07       37.00     21.03 o 
   3  -7   1     5696.87     6106.93    128.38 o 
   4  -7   1      104.52       96.19     26.96 o 
   5  -7   1    18306.39    19841.07    265.90 o 
   6  -7   1     7461.21     7673.54    127.45 o 
   7  -7   1       12.43       44.47     21.81 o 
   8  -7   1      190.18      203.54     37.09 o 
   9  -7   1      134.83      101.83     40.52 o 
  10  -7   1      277.94      300.14     46.88 o 
  11  -7   1        9.85       26.60     32.38 o 
  12  -7   1      367.00      466.55    162.77 o 
  -8  -6   1      433.70      489.49     88.63 o 
  -7  -6   1       50.00       35.60     61.37 o 
  -6  -6   1       12.37      -19.92     41.62 o 
  -5  -6   1      165.54      132.45     34.51 o 
  -4  -6   1       75.45       40.44     26.90 o 
  -3  -6   1      356.82      364.00     56.15 o 
  -2  -6   1      719.13      718.77     41.20 o 
  -1  -6   1        2.00       -5.16     10.37 o 
   0  -6   1      321.54      334.25     19.33 o 
   1  -6   1       34.74       29.24     16.71 o 
   2  -6   1     2307.09     2433.96     79.85 o 
   3  -6   1     1066.96     1086.37     37.76 o 
   4  -6   1    19174.94    20058.50    261.45 o 
   5  -6   1     7293.55     7729.88    122.82 o 
   6  -6   1       12.34       -5.00     12.50 o 
   7  -6   1     2458.47     2659.65    107.56 o 
   8  -6   1       89.83       93.61     35.66 o 
   9  -6   1     1957.11     1997.22    106.34 o 
  10  -6   1      102.74      123.23     44.89 o 
  11  -6   1       17.34        9.14     38.68 o 
  12  -6   1      712.89      789.73     98.09 o 
  -9  -5   1      189.14      211.61     68.31 o 
  -8  -5   1     1184.94     1101.81    100.46 o 
  -7  -5   1       79.82       61.98     37.70 o 
  -6  -5   1     1249.56     1454.90     72.12 o 
  -5  -5   1     2958.32     2997.29     98.79 o 
  -4  -5   1     3639.17     3822.65    108.14 o 
  -3  -5   1     4416.61     4730.54    116.64 o 
  -2  -5   1      755.37      664.42     37.08 o 
  -1  -5   1      100.11      167.19     31.96 o 
   0  -5   1      386.69      407.24     18.98 o 
   1  -5   1      460.59      388.54     29.88 o 
   2  -5   1     1043.16     1082.90     95.40 o 
   3  -5   1     1749.61     1510.31     38.07 o 
   4  -5   1      508.46      510.15     37.52 o 
   5  -5   1      834.02      840.32     33.31 o 
   6  -5   1        2.54       -0.94     10.90 o 
   7  -5   1     5793.86     5894.47    179.62 o 
   8  -5   1     1325.77     1179.66     76.55 o 
   9  -5   1      499.95      426.16     60.80 o 
  10  -5   1      160.67      133.84     50.03 o 
  11  -5   1      885.79      779.78     84.71 o 
  12  -5   1      598.92      650.75     92.87 o 
 -10  -4   1      696.63      767.78    107.48 o 
  -9  -4   1     1339.57     1596.52    122.50 o 
  -8  -4   1      682.83      693.19     96.14 o 
  -7  -4   1     3221.98     3276.25    108.40 o 
  -6  -4   1      613.89      710.98     51.94 o 
  -5  -4   1     1883.81     1857.35     71.99 o 
  -4  -4   1      680.30      677.99     78.71 o 
  -3  -4   1     1373.61     1411.38     79.61 o 
  -2  -4   1     6235.14     5850.91    120.89 o 
  -1  -4   1        3.28        5.21     12.16 o 
   0  -4   1        6.15        2.18      6.65 o 
   1  -4   1    12799.64    13551.38    429.92 o 
   2  -4   1     8594.50     9458.28    167.50 o 
   3  -4   1     1889.91     1896.29     46.64 o 
   4  -4   1     3636.14     4278.09     82.67 o 
   5  -4   1     1137.21     1012.35     48.27 o 
   6  -4   1      916.60     1027.79     62.19 o 
   7  -4   1     6280.58     6112.37    185.99 o 
   8  -4   1     1420.77     1427.18     85.61 o 
   9  -4   1       23.62      -22.44     27.75 o 
  10  -4   1      301.06      291.67     63.74 o 
  11  -4   1       65.48       81.94     55.66 o 
  12  -4   1      129.16      143.80     59.33 o 
 -10  -3   1      335.66      241.24     72.22 o 
  -9  -3   1      578.35      538.46     88.38 o 
  -8  -3   1     1300.26     1134.04     95.32 o 
  -7  -3   1     4077.71     4365.78    146.49 o 
  -6  -3   1    19703.98    20659.68    352.67 o 
  -5  -3   1     4331.84     4087.01    107.07 o 
  -4  -3   1     8027.90     7814.90    157.65 o 
  -3  -3   1     2861.73     3025.31     82.06 o 
  -2  -3   1     2891.60     2790.86     70.28 o 
  -1  -3   1      116.52      164.23     18.71 o 
   0  -3   1       48.33       81.42     10.33 o 
   1  -3   1       23.51       41.12     13.48 o 
   2  -3   1       52.60       58.16      9.70 o 
   3  -3   1       37.06       16.02      8.25 o 
   4  -3   1    11105.80    10869.30    799.85 o 
   5  -3   1    20395.44    21741.61    465.58 o 
   6  -3   1     1042.99      943.40     61.53 o 
   7  -3   1     2187.33     2013.14     95.89 o 
   8  -3   1      219.74      172.44     40.15 o 
   9  -3   1      602.43      649.04     78.18 o 
  10  -3   1      197.27      181.83     53.05 o 
  11  -3   1     1926.40     1952.50    128.21 o 
  12  -3   1     1309.53     1189.94    109.27 o 
 -11  -2   1      558.28      609.13    102.42 o 
 -10  -2   1      259.44      277.88     72.71 o 
  -9  -2   1       13.97       -3.43     42.60 o 
  -8  -2   1      758.13      686.33     83.73 o 
  -7  -2   1     1885.53     1873.18     72.53 o 
  -6  -2   1      482.74      411.46     35.95 o 
  -5  -2   1      275.60      275.21     30.33 o 
  -4  -2   1      367.30      319.55     37.05 o 
  -3  -2   1     2331.77     2342.16     64.03 o 
  -2  -2   1     3271.79     3807.26     81.18 o 
  -1  -2   1     1312.80     1535.84     29.49 o 
   0  -2   1     2763.59     2981.34     45.37 o 
   1  -2   1    18438.51    19254.81    408.05 o 
   2  -2   1      157.68      167.29     13.17 o 
   3  -2   1     1771.46     1792.47     62.02 o 
   4  -2   1       58.90       62.68     18.93 o 
   5  -2   1    31427.06    32536.80    671.48 o 
   6  -2   1     3195.67     3192.15    118.33 o 
   7  -2   1     3507.69     3585.58    135.14 o 
   8  -2   1     1479.31     1257.11     83.57 o 
   9  -2   1      151.75      172.20     46.84 o 
  10  -2   1      227.87      219.69     60.31 o 
  11  -2   1      320.56      221.98     65.86 o 
  12  -2   1       84.21      -19.75     52.47 o 
 -11  -1   1       66.85       71.98     55.82 o 
 -10  -1   1      386.94      560.25     91.40 o 
  -9  -1   1      402.44      347.74     71.16 o 
  -8  -1   1     1656.72     1611.78    104.79 o 
  -7  -1   1      972.79      997.58     49.58 o 
  -6  -1   1      647.24      665.56     38.68 o 
  -5  -1   1      252.94      234.73     26.07 o 
  -4  -1   1     5489.78     5149.46    106.65 o 
  -3  -1   1        1.07        0.93     10.53 o 
  -2  -1   1     2032.36     2295.67     54.02 o 
  -1  -1   1      621.61      704.77     22.95 o 
   0  -1   1    48323.99    53891.50   1058.96 o 
   1  -1   1    14627.71     5726.11    131.23 o 
   2  -1   1      148.98      139.55     21.14 o 
   3  -1   1     4426.64     4489.06     77.09 o 
   4  -1   1    11567.18    12850.93    198.79 o 
   5  -1   1     2185.58     2202.53    140.78 o 
   6  -1   1     2357.27     2255.63     55.90 o 
   7  -1   1       51.69       -9.39     25.22 o 
   8  -1   1     3213.25     3156.81    138.65 o 
   9  -1   1     2835.03     2644.55    136.86 o 
  10  -1   1      157.65       95.89     50.11 o 
  11  -1   1      803.98      897.13    109.85 o 
  12  -1   1      122.84       63.82     63.08 o 
 -12   0   1      866.54      892.56    117.93 o 
 -11   0   1      282.29      309.22     76.63 o 
 -10   0   1        3.00      -45.05     38.19 o 
  -9   0   1       50.41       55.90     41.78 o 
  -8   0   1      243.57      236.01     57.62 o 
  -7   0   1     1310.35     1145.06     79.90 o 
  -6   0   1     2627.30     2879.45     76.55 o 
  -5   0   1      429.01      554.22     30.17 o 
  -4   0   1      465.81      467.50     41.05 o 
  -3   0   1    15490.43    16307.70    250.36 o 
  -2   0   1     1407.71     1507.97     38.09 o 
  -1   0   1    23121.13    23277.47    334.05 o 
   0   0   1      509.09      583.59     20.97 o 
   1   0   1    20075.14    22042.02    467.42 o 
   2   0   1       50.99       25.45     10.53 o 
   3   0   1     2730.67     2247.64    102.79 o 
   4   0   1    13044.03    14497.38    226.26 o 
   5   0   1      121.52      142.22     32.36 o 
   6   0   1        2.16       -9.00     12.43 o 
   7   0   1     2232.08     2272.25    110.09 o 
   8   0   1     2705.89     2506.38    125.35 o 
   9   0   1      103.63       22.36     37.38 o 
  10   0   1       42.86       11.83     42.36 o 
  11   0   1     1296.11     1289.34    111.80 o 
 -12   1   1      196.17      251.03     73.94 o 
 -11   1   1      102.69       32.40     47.25 o 
 -10   1   1       11.20      -25.79     35.26 o 
  -9   1   1        0.28      -27.01     33.30 o 
  -8   1   1     1946.47     1822.17    105.28 o 
  -7   1   1     1924.41     1769.94     96.54 o 
  -6   1   1      520.97      505.24     50.27 o 
  -5   1   1      367.71      345.29     43.42 o 
  -4   1   1     1959.76     1849.21     41.34 o 
  -3   1   1     2486.58     2517.44     52.64 o 
  -2   1   1    13236.20    12976.52    227.67 o 
  -1   1   1    27749.33    29108.85    340.45 o 
   0   1   1    42150.00    43718.06    631.01 o 
   1   1   1     5030.40     4358.56     73.01 o 
   2   1   1     1169.31     1478.54     37.00 o 
   3   1   1     4048.22     3920.60     78.40 o 
   4   1   1     2509.96     2386.20     60.92 o 
   5   1   1     1412.15     1402.72     48.27 o 
   6   1   1      274.40      203.25     26.01 o 
   7   1   1      526.16      470.97     60.96 o 
   8   1   1      593.75      635.17     75.98 o 
   9   1   1      165.92       96.30     49.37 o 
  10   1   1     3232.37     3089.24    163.46 o 
  11   1   1      349.26      358.51     84.87 o 
 -12   2   1      751.40      881.62    110.74 o 
 -11   2   1      169.42      112.13     60.39 o 
 -10   2   1     1730.55     1799.81    116.70 o 
  -9   2   1      326.03      307.83     58.68 o 
  -8   2   1       37.27       12.49     29.46 o 
  -7   2   1       44.45       45.37     29.38 o 
  -6   2   1      745.60      715.81     35.38 o 
  -5   2   1      914.85      996.48     39.83 o 
  -4   2   1    13003.76    13608.03    282.20 o 
  -3   2   1     4471.24     4660.14     86.02 o 
  -2   2   1      146.23      134.48     16.49 o 
  -1   2   1      231.89      200.81     13.86 o 
   0   2   1        5.92        3.85      8.13 o 
   1   2   1       39.23       34.62     10.77 o 
   2   2   1    10896.29    10999.35    175.77 o 
   3   2   1     7424.01     7615.11    136.08 o 
   4   2   1       54.08       27.90     22.61 o 
   5   2   1      462.24      473.49     31.97 o 
   6   2   1     1399.08     1313.95     54.90 o 
   7   2   1     1992.22     2065.27     73.56 o 
   8   2   1      209.68      195.45     54.84 o 
   9   2   1      133.32      103.40     50.35 o 
  10   2   1       75.92       70.67     56.07 o 
  11   2   1     1270.55     1296.20    117.52 o 
 -12   3   1     1753.55     1810.83    133.51 o 
 -11   3   1     3245.04     3237.20    165.99 o 
 -10   3   1      109.70       52.88     43.25 o 
  -9   3   1      219.59      157.10     45.78 o 
  -8   3   1      349.39      272.49     49.86 o 
  -7   3   1     6056.24     5891.21    187.29 o 
  -6   3   1      417.94      426.98     49.54 o 
  -5   3   1     3019.98     3282.74     66.21 o 
  -4   3   1     2351.98     2413.92     69.67 o 
  -3   3   1    19586.01    20664.54    253.02 o 
  -2   3   1     7475.11     8465.04    132.48 o 
  -1   3   1       15.75        4.33     14.04 o 
   0   3   1     4238.13     4180.88     61.96 o 
   1   3   1    10253.47    11065.78    219.32 o 
   2   3   1      193.63      208.10     20.14 o 
   3   3   1      761.62      824.85     37.36 o 
   4   3   1      491.70      398.16     43.13 o 
   5   3   1       14.28        3.11     18.97 o 
   6   3   1     1476.65     1417.26     76.14 o 
   7   3   1     2375.99     2673.01     90.07 o 
   8   3   1      550.75      446.40     73.45 o 
   9   3   1      593.35      516.51     88.87 o 
  10   3   1     1120.88     1170.20    106.74 o 
 -12   4   1       60.80       68.96     58.27 o 
 -11   4   1     2257.31     2023.09    128.70 o 
 -10   4   1     2090.53     2134.41    122.74 o 
  -9   4   1      329.11      308.24     56.47 o 
  -8   4   1     2730.54     2787.04    124.05 o 
  -7   4   1     1212.38     1152.97     55.19 o 
  -6   4   1       19.31       19.43      9.45 o 
  -5   4   1     1818.36     1650.01     39.79 o 
  -4   4   1     1812.32     2089.06     44.96 o 
  -3   4   1      933.00     1028.59     27.94 o 
  -2   4   1     1833.29     1811.54     80.30 o 
  -1   4   1    10242.19    10751.04    204.76 o 
   0   4   1    67811.03    71809.97    829.12 o 
   1   4   1    11670.65    13446.44    225.61 o 
   2   4   1     1248.38     1435.11     49.22 o 
   3   4   1     1562.90     1576.15     56.01 o 
   4   4   1     8288.18     8961.40    176.44 o 
   5   4   1      436.37      423.77     39.69 o 
   6   4   1      500.93      531.34     48.70 o 
   7   4   1      162.64      127.59     68.47 o 
   8   4   1      111.37       58.27     48.31 o 
   9   4   1       83.33       51.82     46.76 o 
  10   4   1        7.55       -2.04     53.21 o 
 -12   5   1      715.74      755.47    154.57 o 
 -11   5   1        3.49        1.90     60.88 o 
 -10   5   1      778.90      696.68     70.96 o 
  -9   5   1      650.90      634.41     82.14 o 
  -8   5   1     2325.71     2178.46     82.47 o 
  -7   5   1      567.70      544.24     41.78 o 
  -6   5   1     1226.29     1305.95     45.85 o 
  -5   5   1     1303.58     1369.78     38.34 o 
  -4   5   1     1027.05      914.47     29.84 o 
  -3   5   1     3621.13     3963.18     77.02 o 
  -2   5   1     3177.18     3002.55     76.86 o 
  -1   5   1    30450.17    33237.93    504.50 o 
   0   5   1       81.59       79.98     16.52 o 
   1   5   1     8805.14     8601.49    134.31 o 
   2   5   1        0.35       -5.90     14.40 o 
   3   5   1     6455.72     6556.81    141.17 o 
   4   5   1      704.78      743.70     45.53 o 
   5   5   1      715.11      724.60     48.29 o 
   6   5   1      479.20      513.45     76.26 o 
   7   5   1       90.65       98.44     34.52 o 
   8   5   1       92.50      118.66     55.66 o 
   9   5   1        2.31      -42.93     47.74 o 
 -12   6   1        5.22      -20.31     37.06 o 
 -11   6   1       36.04       17.54     35.42 o 
 -10   6   1     1073.01     1163.20     71.33 o 
  -9   6   1     2093.43     2096.35    102.26 o 
  -8   6   1     5051.52     4915.57    129.07 o 
  -7   6   1      356.00      428.40     41.79 o 
  -6   6   1     2673.96     2681.32     61.38 o 
  -5   6   1      406.66      440.53     42.49 o 
  -4   6   1    13958.16    15128.44    203.66 o 
  -3   6   1     1984.11     2073.20     43.62 o 
  -2   6   1      103.80      201.34     61.53 o 
  -1   6   1     2412.37     2356.63     70.61 o 
   0   6   1       14.70       24.62     14.59 o 
   1   6   1     1295.15     1200.46     51.95 o 
   2   6   1     1489.61     1560.09     59.60 o 
   3   6   1       23.92       -0.33     20.83 o 
   4   6   1      470.57      510.52     56.88 o 
   5   6   1        2.48      -31.27     20.84 o 
   6   6   1      272.94      284.00     44.62 o 
   7   6   1      833.15      889.87     70.67 o 
 -12   7   1        0.42      -52.31     34.88 o 
 -11   7   1      616.81      639.31     67.54 o 
 -10   7   1       10.93      -34.71     43.46 o 
  -9   7   1      572.60      523.77     53.38 o 
  -8   7   1        5.07       -8.97     31.99 o 
  -7   7   1        5.98        2.89     18.51 o 
  -6   7   1     6845.48     7146.03    121.39 o 
  -5   7   1     7140.00     7597.11    145.85 o 
  -4   7   1        0.26      -24.49     40.36 o 
  -3   7   1       99.88       69.26     23.85 o 
  -2   7   1      847.62      837.03     46.21 o 
  -1   7   1     5002.68     5059.61    215.49 o 
   0   7   1      195.17      204.23     30.10 o 
   1   7   1        1.19      -34.40     22.93 o 
   2   7   1      689.58      648.39     68.14 o 
   3   7   1     4674.91     4828.74    194.88 o 
   4   7   1      417.35      499.69     75.73 o 
   5   7   1     1513.71     1758.11    121.68 o 
   6   7   1        0.94       15.67     45.95 o 
   7   7   1     1436.41     1645.24    127.23 o 
 -12   8   1     1328.51     1120.82    115.64 o 
 -11   8   1     1080.36     1074.63    109.93 o 
 -10   8   1      288.97      164.12     78.92 o 
  -9   8   1        5.05      -31.83     45.37 o 
  -8   8   1      636.81      703.88    104.46 o 
  -7   8   1       97.10       55.82     45.05 o 
  -6   8   1     1836.29     1838.11     76.46 o 
  -5   8   1     4997.95     5760.29    144.03 o 
  -4   8   1      457.66      443.44     65.45 o 
  -3   8   1     1048.14      918.88     51.97 o 
  -2   8   1     2447.71     2512.92     84.18 o 
  -1   8   1       41.37       25.75     23.20 o 
   0   8   1      836.68      829.98     48.98 o 
   1   8   1      896.45      819.28     78.18 o 
   2   8   1     1061.24     1227.89     99.32 o 
   3   8   1      778.73      818.87     84.22 o 
   4   8   1       86.68       43.33     47.90 o 
   5   8   1     3409.70     3520.13    185.58 o 
   6   8   1     4512.03     5130.53    235.36 o 
 -12   9   1      174.64      233.40     93.44 o 
 -11   9   1        0.77      -14.85     73.04 o 
 -10   9   1      270.80      314.52     89.12 o 
  -9   9   1      624.94      722.49    111.80 o 
  -8   9   1     2879.32     3118.78    174.24 o 
  -7   9   1      745.00      925.45    112.38 o 
  -6   9   1       28.55        3.03     24.73 o 
  -5   9   1      104.45       51.05     29.57 o 
  -4   9   1       14.04        3.88     28.73 o 
  -3   9   1     1321.43     1185.99     63.03 o 
  -2   9   1     4267.91     4606.26    125.48 o 
  -1   9   1      888.78      941.21    119.92 o 
   0   9   1      235.19      243.22     39.21 o 
   1   9   1       34.39       14.53     46.93 o 
   2   9   1       10.90      -48.97     32.64 o 
   3   9   1      112.07      134.74     64.23 o 
   4   9   1       12.89        0.90     46.11 o 
   5   9   1      118.96      151.14     65.70 o 
 -11  10   1       52.39        9.22     64.88 o 
 -10  10   1      601.24      801.08    121.43 o 
  -9  10   1       74.99      154.08     79.81 o 
  -8  10   1     1405.61     1761.62    139.96 o 
  -7  10   1      124.70      238.05     78.75 o 
  -6  10   1      420.72      415.50     51.91 o 
  -5  10   1      371.45      410.18     52.60 o 
  -4  10   1      450.76      475.84     67.57 o 
  -3  10   1       54.07       35.57     28.48 o 
  -2  10   1      292.55      337.22     45.49 o 
  -1  10   1      572.87      624.43     53.17 o 
   0  10   1      110.52       94.84     36.23 o 
   1  10   1      110.11      109.36     53.29 o 
   2  10   1      862.84      922.51     98.91 o 
   3  10   1     1444.50     1583.22    128.62 o 
   4  10   1      462.02      728.53    113.84 o 
 -10  11   1      268.25      232.50     92.79 o 
  -9  11   1      864.87     1186.19    146.41 o 
  -8  11   1       17.76      -14.28     62.43 o 
  -7  11   1     1277.88     1305.50    123.96 o 
  -6  11   1      316.41      292.37     52.78 o 
  -5  11   1     1977.16     2194.65     98.97 o 
  -4  11   1     4167.49     4329.57    212.14 o 
  -3  11   1      136.97      136.81     69.78 o 
  -2  11   1     2454.71     2493.71     98.66 o 
  -1  11   1      288.82      320.93     49.72 o 
   0  11   1       24.13      -31.75     46.35 o 
   1  11   1      166.59      232.02     69.78 o 
   2  11   1       42.53      -63.78     42.52 o 
   3  11   1       50.33       18.12     55.82 o 
  -9  12   1      952.71      945.85    135.23 o 
  -8  12   1       43.90      111.56     79.24 o 
  -7  12   1      443.79      375.97     96.54 o 
  -6  12   1     3886.16     4146.65    208.76 o 
  -5  12   1     2118.90     2366.55    108.13 o 
  -4  12   1      780.55      782.75     74.35 o 
  -3  12   1      269.42      320.30     52.99 o 
  -2  12   1      344.88      425.66     58.46 o 
  -1  12   1      674.75      772.84    115.56 o 
   0  12   1      145.94      131.39     63.74 o 
   1  12   1      265.68      215.86     74.67 o 
  -8  13   1      105.46      173.34     85.53 o 
  -7  13   1       65.30       52.31     73.69 o 
  -6  13   1      145.86      147.14     71.33 o 
  -5  13   1      404.40      372.38     61.62 o 
  -4  13   1      240.69      229.06     64.47 o 
  -3  13   1      949.44     1064.84     74.76 o 
  -2  13   1      388.99      323.99     86.83 o 
  -1  13   1       63.85       75.24     60.72 o 
   1 -13   2      317.45      292.16     92.63 o 
   2 -13   2      467.62      513.08    101.77 o 
   3 -13   2      674.97      651.16    111.80 o 
   4 -13   2      205.84       91.16     66.02 o 
   5 -13   2       11.49       34.32     38.92 o 
   6 -13   2      286.67      346.51     92.14 o 
   7 -13   2       22.47       16.08     69.69 o 
   8 -13   2       95.04       63.41     80.06 o 
  -1 -12   2      189.62      149.26     75.41 o 
   0 -12   2      361.95      372.71     93.20 o 
   1 -12   2      295.86      355.41     85.53 o 
   2 -12   2      414.06      446.65     96.79 o 
   3 -12   2     1679.03     1471.99    125.68 o 
   4 -12   2      620.80      797.00     86.26 o 
   5 -12   2        2.54      -28.92     30.94 o 
   6 -12   2      212.59      298.36     84.79 o 
   7 -12   2       86.85       62.27     61.53 o 
   8 -12   2        2.12        4.49     58.51 o 
   9 -12   2       66.03       52.23     67.25 o 
  -3 -11   2      767.36      811.20    123.31 o 
  -2 -11   2      407.85      518.14    100.62 o 
  -1 -11   2     2120.94     2201.17    153.59 o 
   0 -11   2      279.13      253.72     72.39 o 
   1 -11   2       54.57       -4.81     51.01 o 
   2 -11   2     1084.64     1035.87    100.87 o 
   3 -11   2      299.46      386.39     50.66 o 
   4 -11   2      543.38      602.27     92.67 o 
   5 -11   2       59.53       48.97     46.39 o 
   6 -11   2      738.94      813.48    116.54 o 
   7 -11   2     2270.04     2598.28    167.71 o 
   8 -11   2     1228.06     1054.47    117.84 o 
   9 -11   2       58.22       99.32     80.55 o 
  10 -11   2      450.35      510.87    110.17 o 
  -4 -10   2      154.50      157.67     70.92 o 
  -3 -10   2     1691.38     1634.72    133.10 o 
  -2 -10   2      373.26      326.85     78.10 o 
  -1 -10   2     4910.81     4905.53    223.20 o 
   0 -10   2     3936.90     3901.98    191.78 o 
   1 -10   2      216.06      150.98     56.31 o 
   2 -10   2      756.71      717.91     55.19 o 
   3 -10   2      188.91      154.41     38.42 o 
   4 -10   2       17.09       24.65     26.62 o 
   5 -10   2       30.11       11.80     31.14 o 
   6 -10   2     1459.59     1477.86    121.11 o 
   7 -10   2      240.09      225.65     71.90 o 
   8 -10   2     1202.87     1249.44    122.74 o 
   9 -10   2      243.55      266.54     84.79 o 
  10 -10   2     2313.14     2152.93    161.02 o 
  11 -10   2      875.90      983.31    144.04 o 
  -5  -9   2       35.84        4.00     55.90 o 
  -4  -9   2       43.46      -14.36     44.07 o 
  -3  -9   2      744.27      789.57     90.83 o 
  -2  -9   2     4985.16     5043.94    220.26 o 
  -1  -9   2      605.11      709.84     93.03 o 
   0  -9   2      155.43      162.65     54.27 o 
   1  -9   2      725.23      713.24     48.80 o 
   2  -9   2      554.05      593.70     53.53 o 
   3  -9   2       49.13       11.94     25.40 o 
   4  -9   2      524.39      591.38     54.44 o 
   5  -9   2        0.27       -0.90     22.84 o 
   6  -9   2     1995.52     2218.38    138.90 o 
   7  -9   2      735.60      889.95    112.05 o 
   8  -9   2     1704.32     1721.38    132.45 o 
   9  -9   2     3436.35     3395.27    190.72 o 
  10  -9   2       64.83       70.27     76.79 o 
  11  -9   2     2385.52     2351.08    168.85 o 
  -7  -8   2        2.11      -71.61     47.74 o 
  -6  -8   2      203.44      103.48     67.74 o 
  -5  -8   2      168.78       69.53     67.49 o 
  -4  -8   2      285.42      343.74     76.39 o 
  -3  -8   2     2043.53     2077.04    132.13 o 
  -2  -8   2      308.15      190.56     56.39 o 
   0  -8   2     1098.35     1106.39     51.95 o 
   1  -8   2     3516.78     3447.75     99.65 o 
   2  -8   2      107.20       82.31     27.36 o 
   3  -8   2     3801.53     4125.40    116.15 o 
   4  -8   2       16.00        2.84     21.71 o 
   5  -8   2     5946.29     6185.21    210.72 o 
   6  -8   2     3061.15     2965.02    116.33 o 
   7  -8   2        8.99        7.28     21.28 o 
   8  -8   2       98.82       99.06     30.65 o 
   9  -8   2     2386.46     2537.21    138.49 o 
  10  -8   2     2446.60     2490.66    100.11 o 
  11  -8   2       20.30       10.17     37.61 o 
  12  -8   2      978.99     1134.61     78.69 o 
  -7  -7   2      127.31       91.48     63.25 o 
  -6  -7   2       75.09       14.69     34.99 o 
  -5  -7   2     2098.70     2109.12     91.69 o 
  -4  -7   2     3838.44     4111.27    125.16 o 
  -3  -7   2      111.20       50.59     27.17 o 
  -2  -7   2      425.81      425.00     41.08 o 
  -1  -7   2       15.91       10.76     12.92 o 
   0  -7   2        5.98      -17.91     16.00 o 
   1  -7   2     2754.79     2987.87     86.58 o 
   2  -7   2     5372.94     5811.87    135.01 o 
   3  -7   2      194.38      234.30     24.37 o 
   4  -7   2     2362.95     2400.77     64.94 o 
   5  -7   2      686.16      674.75     62.54 o 
   6  -7   2        1.12      -31.91     27.50 o 
   7  -7   2        0.83      -16.32     21.30 o 
   8  -7   2       22.31        9.30     26.85 o 
   9  -7   2      267.18      364.88     57.78 o 
  10  -7   2      249.76      278.29     57.86 o 
  11  -7   2       44.29       19.42     37.95 o 
  12  -7   2     1646.91     1705.39    121.35 o 
  -8  -6   2       99.78        6.86     52.23 o 
  -7  -6   2       10.07       19.46     35.74 o 
  -6  -6   2      162.96      194.82     40.90 o 
  -5  -6   2        0.40      -26.71     23.12 o 
  -4  -6   2      977.34      959.47     57.61 o 
  -3  -6   2     1926.71     1848.93     72.60 o 
  -2  -6   2     6530.43     6772.60    145.96 o 
  -1  -6   2     6738.30     6917.56    109.44 o 
   0  -6   2      698.86      815.05     29.08 o 
   1  -6   2      118.65      154.06     37.74 o 
   2  -6   2      223.67      274.00     43.66 o 
   3  -6   2     2603.91     2499.97    116.68 o 
   4  -6   2      904.98      775.17     50.54 o 
   5  -6   2      197.52      213.85     24.61 o 
   6  -6   2     3903.61     3830.35     87.02 o 
   7  -6   2       61.28       24.81     25.54 o 
   8  -6   2     1968.74     2016.08    100.87 o 
   9  -6   2     2291.09     2374.50    118.66 o 
  10  -6   2      163.81      149.59     49.62 o 
  11  -6   2       35.80       26.52     45.05 o 
  12  -6   2      127.44      132.04     54.68 o 
  -9  -5   2      994.72     1375.20    117.03 o 
  -8  -5   2       54.47      -19.42     46.60 o 
  -7  -5   2        1.70      -19.17     37.95 o 
  -6  -5   2      522.16      585.45     56.88 o 
  -5  -5   2     1239.92     1270.39     64.80 o 
  -4  -5   2      206.65      178.63     33.39 o 
  -3  -5   2     2539.54     2649.60    106.46 o 
  -2  -5   2      153.42      190.80     27.59 o 
  -1  -5   2     3960.27     4170.14     72.93 o 
   0  -5   2      886.99      696.29     25.30 o 
   1  -5   2     6981.45     6730.26    167.67 o 
   2  -5   2     2474.41     2305.18     69.01 o 
   3  -5   2      195.92      246.34     20.37 o 
   4  -5   2      271.87      258.13     22.35 o 
   5  -5   2     1313.79     1298.94     44.00 o 
   6  -5   2     1262.56     1271.06     66.67 o 
   7  -5   2      145.84      121.19     33.70 o 
   8  -5   2      242.25      261.72     46.93 o 
   9  -5   2      762.90      750.40     71.08 o 
  10  -5   2     1531.43     1428.33     99.97 o 
  11  -5   2      559.91      625.86     86.83 o 
  12  -5   2       77.09       92.14     55.00 o 
 -10  -4   2      997.21      922.43    101.03 o 
  -9  -4   2       79.13       13.30     49.29 o 
  -8  -4   2     1576.92     1614.31    118.74 o 
  -7  -4   2       67.68       33.80     29.65 o 
  -6  -4   2     8196.29     9003.04    197.47 o 
  -5  -4   2     4836.58     4997.76    179.05 o 
  -4  -4   2       68.71       58.68     21.99 o 
  -3  -4   2      340.10      301.89     33.07 o 
  -2  -4   2     6773.80     6388.69    167.22 o 
  -1  -4   2       25.87       15.01      8.09 o 
   0  -4   2     3099.93     3176.74     56.06 o 
   1  -4   2      617.04      766.05     35.40 o 
   2  -4   2      327.25      403.31     37.05 o 
   3  -4   2    15646.34    17044.21    262.73 o 
   4  -4   2     2954.83     3156.26    134.86 o 
   5  -4   2     6718.49     7308.63    126.63 o 
   6  -4   2     7213.82     7195.90    199.37 o 
   7  -4   2      555.58      520.26     51.01 o 
   8  -4   2        4.62       -3.59     23.42 o 
   9  -4   2      106.46      128.21     44.72 o 
  10  -4   2     1169.06     1013.26     87.73 o 
  11  -4   2      480.63      418.08     75.41 o 
  12  -4   2     1226.96     1126.21    104.46 o 
 -10  -3   2       12.37      -51.58     47.66 o 
  -9  -3   2      306.18      261.23     65.86 o 
  -8  -3   2     1075.17     1017.34     91.57 o 
  -7  -3   2     6547.30     7031.58    166.96 o 
  -6  -3   2       63.85       45.92     28.27 o 
  -5  -3   2     7375.80     7537.64    162.76 o 
  -4  -3   2       76.07       50.68     25.30 o 
  -3  -3   2     5842.76     5919.44    143.43 o 
  -2  -3   2     2426.44     2240.14    147.47 o 
  -1  -3   2        0.43       10.18      7.22 o 
   0  -3   2     4692.84     4567.01     69.91 o 
   1  -3   2       39.78       52.64     18.93 o 
   2  -3   2     4857.83     5182.60    141.84 o 
   3  -3   2      100.16       92.00     17.91 o 
   4  -3   2    11916.72    12570.30    147.47 o 
   5  -3   2    14166.52    15449.45    349.29 o 
   6  -3   2     7294.86     8023.99    217.90 o 
   7  -3   2      286.90      268.00     44.07 o 
   8  -3   2      381.43      311.42     52.31 o 
   9  -3   2     2740.14     2502.30    125.43 o 
  10  -3   2       60.90       47.17     40.97 o 
  11  -3   2       57.80       -0.73     42.36 o 
  12  -3   2      201.68      135.96     61.13 o 
 -11  -2   2       37.75      -19.10     52.31 o 
 -10  -2   2        4.88      -64.39     44.07 o 
  -9  -2   2       82.80       27.99     43.74 o 
  -8  -2   2      283.31      276.17     62.10 o 
  -7  -2   2     7695.23     8082.37    176.47 o 
  -6  -2   2     2409.34     2544.68     82.79 o 
  -5  -2   2      488.79      472.81     34.96 o 
  -4  -2   2      913.86      786.87     40.44 o 
  -3  -2   2        6.81        1.04     11.20 o 
  -2  -2   2        6.69       23.54     11.50 o 
  -1  -2   2      420.29      344.35     22.32 o 
   0  -2   2     1094.62     1113.66     32.90 o 
   1  -2   2      125.05      138.16     22.03 o 
   2  -2   2    17501.33     5362.22    133.76 o 
   3  -2   2     2673.19     2718.74     54.81 o 
   4  -2   2    73953.08    80665.73   1135.03 o 
   5  -2   2    18396.39    19196.82    290.94 o 
   6  -2   2     6421.27     6146.48    182.97 o 
   7  -2   2     4266.38     4365.03    155.63 o 
   8  -2   2     2008.28     1827.64    101.11 o 
   9  -2   2     2214.54     2169.42    117.93 o 
  10  -2   2      286.52      330.35     64.96 o 
  11  -2   2       19.81       17.38     45.78 o 
  12  -2   2       25.94       20.57     53.94 o 
 -11  -1   2      190.30      274.86     80.22 o 
 -10  -1   2      764.94      771.78    100.54 o 
  -9  -1   2      765.24      738.56     80.63 o 
  -8  -1   2      501.14      497.00     73.29 o 
  -7  -1   2      834.49      786.57     64.23 o 
  -6  -1   2        5.91       -9.92     22.97 o 
  -5  -1   2     4551.90     4654.23    133.59 o 
  -4  -1   2     7275.14     6823.10    298.61 o 
  -3  -1   2    11350.87    11726.08    323.78 o 
  -2  -1   2      210.83      256.55     20.20 o 
  -1  -1   2      128.05       73.92     14.89 o 
   0  -1   2      116.20       71.49     16.16 o 
   1  -1   2      368.98      550.32     18.22 o 
   2  -1   2      491.76      511.42     19.37 o 
   3  -1   2      505.79      615.71     21.27 o 
   4  -1   2      204.07      165.86     14.34 o 
   5  -1   2     9308.31     9764.80    162.33 o 
   6  -1   2      255.36      265.57     27.79 o 
   7  -1   2     8277.63     8377.76    242.22 o 
   8  -1   2     3903.15     3787.89    153.26 o 
   9  -1   2      308.18      341.45     61.13 o 
  10  -1   2      167.11      156.12     51.99 o 
  11  -1   2      893.48      952.95    113.76 o 
  12  -1   2      917.57      870.20    114.74 o 
 -11   0   2      154.18      135.72     60.15 o 
 -10   0   2      936.86     1014.81     96.95 o 
  -9   0   2     3093.45     3235.81    158.89 o 
  -8   0   2       11.48       -2.77     31.75 o 
  -7   0   2     2552.30     2509.30     77.48 o 
  -6   0   2      270.16      249.92     63.82 o 
  -5   0   2      198.76      204.57     25.69 o 
  -4   0   2     2088.37     1978.36     57.66 o 
  -3   0   2     3655.50     3789.47     63.95 o 
  -2   0   2     2063.92     1991.68     36.72 o 
  -1   0   2     2934.17     2900.31     49.04 o 
   0   0   2    16765.09    17661.39    371.16 o 
   1   0   2    14793.37    16094.73    337.86 o 
   2   0   2    13890.00    15111.46    225.33 o 
   3   0   2      410.66      452.16     21.14 o 
   4   0   2     3262.08     3872.48     78.80 o 
   5   0   2      557.26      517.15     27.55 o 
   6   0   2     3447.96     3552.96     84.18 o 
   7   0   2      704.10      762.97     64.80 o 
   8   0   2     4317.87     4037.21    163.14 o 
   9   0   2       11.42       -5.79     35.01 o 
  10   0   2     1122.49     1045.09     95.73 o 
  11   0   2      172.33      154.81     64.80 o 
 -12   1   2       18.08       33.70     51.41 o 
 -11   1   2      667.89      951.89    111.72 o 
 -10   1   2      483.63      467.21     77.04 o 
  -9   1   2     1131.00     1063.61     90.42 o 
  -8   1   2      365.57      336.80     61.45 o 
  -7   1   2     5758.65     5803.91    115.81 o 
  -6   1   2    12268.27    12115.28    157.31 o 
  -5   1   2     4639.98     4403.69     70.29 o 
  -4   1   2     2003.12     1879.71     33.95 o 
  -3   1   2     1759.19     1796.45     37.98 o 
  -2   1   2      183.28      193.50     12.49 o 
  -1   1   2     3826.39     3934.17     55.74 o 
   0   1   2     1681.96     1628.84     51.58 o 
   1   1   2     1748.41     1654.04     37.74 o 
   2   1   2     3600.04     4039.36    202.35 o 
   3   1   2     2013.55     1803.14     54.56 o 
   4   1   2     4729.13     5140.24    102.27 o 
   5   1   2      451.19      364.53     25.62 o 
   6   1   2     1937.17     1673.40     94.67 o 
   7   1   2      132.48      124.78     42.76 o 
   8   1   2      433.50      435.96     65.04 o 
   9   1   2       65.87       69.12     48.97 o 
  10   1   2      703.59      795.94    102.66 o 
  11   1   2     1574.85     1486.76    125.27 o 
 -12   2   2      259.67      302.77     75.49 o 
 -11   2   2      831.68      781.41    100.62 o 
 -10   2   2       32.96        1.96     41.21 o 
  -9   2   2      451.48      404.70     66.51 o 
  -8   2   2     1752.56     1725.95    101.69 o 
  -7   2   2     7770.26     7591.62    229.65 o 
  -6   2   2     1527.40     1587.15     52.19 o 
  -5   2   2     3666.65     3497.87     96.06 o 
  -4   2   2      894.17      977.55     28.86 o 
  -3   2   2     1327.52     1360.61     31.69 o 
  -2   2   2      163.08      156.18     11.46 o 
  -1   2   2      648.64      670.65     17.72 o 
   0   2   2      122.18       78.76     20.85 o 
   1   2   2       66.54      101.27     28.85 o 
   2   2   2     2268.11     2497.04     56.88 o 
   3   2   2      812.24      773.45     32.55 o 
   4   2   2       75.18       37.91     16.18 o 
   5   2   2     2844.37     2849.36    131.47 o 
   6   2   2      154.22      180.95     39.13 o 
   7   2   2      138.09      140.86     45.29 o 
   8   2   2      237.42      279.02     61.04 o 
   9   2   2      102.39       18.85     46.35 o 
  10   2   2     2141.90     2248.50    144.37 o 
  11   2   2      528.76      457.26     94.91 o 
 -12   3   2     1248.86     1468.31    119.15 o 
 -11   3   2        9.16      -31.50     43.17 o 
 -10   3   2     2558.16     2628.98     98.65 o 
  -9   3   2      156.94      174.77     37.50 o 
  -8   3   2        4.93       -4.12     22.98 o 
  -7   3   2        3.01       -9.08     26.52 o 
  -6   3   2       70.34       50.14     33.70 o 
  -5   3   2     4534.67     4441.75     76.41 o 
  -4   3   2      643.90      618.44     23.48 o 
  -3   3   2      137.83      142.57     22.02 o 
  -2   3   2       45.57       24.84      7.44 o 
  -1   3   2      459.19      467.64     24.73 o 
   0   3   2    20149.88    20073.58    243.79 o 
   1   3   2    13253.25    14956.42    229.13 o 
   2   3   2     3090.23     3072.97     70.08 o 
   3   3   2      660.68      491.78     29.48 o 
   4   3   2     4134.71     4601.64    104.57 o 
   5   3   2       47.88        8.92     21.42 o 
   6   3   2      806.39      751.20     54.92 o 
   7   3   2      501.94      520.45     45.56 o 
   8   3   2     1183.41     1193.45     96.87 o 
   9   3   2      291.22      219.86     62.76 o 
  10   3   2      221.18      201.33     67.00 o 
 -12   4   2     1596.65     1659.12    124.13 o 
 -11   4   2     1796.22     1824.06     88.03 o 
 -10   4   2      267.26      222.50     46.76 o 
  -9   4   2      257.35      239.52     46.97 o 
  -8   4   2     2600.45     2301.50     82.47 o 
  -7   4   2     1402.31     1233.67     58.17 o 
  -6   4   2       19.75       24.50     11.32 o 
  -5   4   2        2.03        0.80      9.04 o 
  -4   4   2     3692.89     3500.27     64.26 o 
  -3   4   2    13137.50    14003.05    182.25 o 
  -2   4   2        2.38       52.82     18.81 o 
  -1   4   2    41203.48    43514.32    640.31 o 
   0   4   2     1346.27     1235.60     64.20 o 
   1   4   2    22064.32    24503.99    537.36 o 
   2   4   2     3009.61     3064.10     76.35 o 
   3   4   2     4032.10     3886.36    214.51 o 
   4   4   2     1501.92     1533.17     59.20 o 
   5   4   2       83.21       57.34     23.20 o 
   6   4   2      501.76      470.50     42.67 o 
   7   4   2      494.31      530.82     58.60 o 
   8   4   2     1895.30     1792.96    119.15 o 
   9   4   2      274.31      311.26     70.92 o 
 -12   5   2      780.82      907.18     80.62 o 
 -11   5   2     2277.40     2259.40     97.02 o 
 -10   5   2       17.78      -12.91     29.87 o 
  -9   5   2      836.34      865.82     56.94 o 
  -8   5   2      929.77      953.00     56.13 o 
  -7   5   2       33.91        7.66     20.02 o 
  -6   5   2     1105.82     1178.33     38.54 o 
  -5   5   2      734.72      695.75     28.91 o 
  -4   5   2     4215.31     4339.90     76.94 o 
  -3   5   2     1071.41     1105.12     29.54 o 
  -2   5   2     3898.36     4029.48     93.46 o 
  -1   5   2    24290.21    24773.12    388.08 o 
   0   5   2    50829.39    53033.86    622.80 o 
   1   5   2      362.85      326.70     77.45 o 
   2   5   2     4334.93     4553.89    139.31 o 
   3   5   2      915.88      863.70     47.86 o 
   4   5   2     1695.49     1786.68     68.41 o 
   5   5   2        3.86      -13.56     18.88 o 
   6   5   2        3.47       -7.91     24.03 o 
   7   5   2      433.47      458.90    104.83 o 
   8   5   2       91.78       75.33     48.80 o 
   9   5   2      126.90      142.16     59.00 o 
 -12   6   2      209.84      222.34     81.08 o 
 -11   6   2       29.49       -2.14     36.36 o 
 -10   6   2      208.05      256.05     46.61 o 
  -9   6   2      208.79      195.48     40.52 o 
  -8   6   2       44.92       21.25     25.58 o 
  -7   6   2      264.45      207.41     34.80 o 
  -6   6   2      366.06      352.41     35.92 o 
  -5   6   2     2440.60     2455.64     90.41 o 
  -4   6   2     1696.76     1958.77     47.13 o 
  -3   6   2     3026.05     3076.15     61.56 o 
  -2   6   2     5129.55     5262.94    165.30 o 
  -1   6   2     4422.91     4886.32    112.07 o 
   0   6   2      647.78      683.03     36.40 o 
   1   6   2      278.88      265.16     27.34 o 
   2   6   2     1906.98     1912.27     65.17 o 
   3   6   2     4220.45     4335.64    112.45 o 
   4   6   2       19.09       27.60     23.84 o 
   5   6   2      109.79       71.80     30.79 o 
   6   6   2      653.42      741.44     59.27 o 
   7   6   2     1357.11     1565.51    115.15 o 
 -12   7   2     1719.49     1588.73    101.73 o 
 -11   7   2     1273.29     1223.31     90.06 o 
 -10   7   2      208.92      241.90     44.03 o 
  -9   7   2      100.92       84.98     46.03 o 
  -8   7   2      327.17      329.46     78.10 o 
  -7   7   2      161.00      215.98     34.76 o 
  -6   7   2        1.21      -20.84     13.89 o 
  -5   7   2      302.10      223.00     34.27 o 
  -4   7   2     2050.09     2161.93     75.00 o 
  -3   7   2     8946.30     9563.20    190.78 o 
  -2   7   2     1727.50     1820.73     66.95 o 
  -1   7   2      122.92      119.35     24.65 o 
   0   7   2        3.76      -17.11     15.92 o 
   1   7   2     3533.97     3566.98    152.20 o 
   2   7   2     1433.81     1568.69    102.91 o 
   3   7   2     2187.74     2390.99    133.59 o 
   4   7   2      779.39      825.15     81.85 o 
   5   7   2     1020.07     1056.68     97.85 o 
   6   7   2     1390.70     1405.07    114.91 o 
   7   7   2      693.88      998.98    121.19 o 
 -12   8   2        6.57      -32.24     68.63 o 
 -11   8   2     1395.62     1426.04    128.21 o 
 -10   8   2      927.38      934.26    122.90 o 
  -9   8   2       38.10       65.70     58.92 o 
  -8   8   2     3947.21     4784.83    211.20 o 
  -7   8   2     2165.39     2238.46    140.04 o 
  -6   8   2      150.55      144.65     37.91 o 
  -5   8   2       55.65       21.26     22.29 o 
  -4   8   2      159.55      122.78     29.03 o 
  -3   8   2      135.00      172.23     50.76 o 
  -2   8   2      502.46      486.42     81.85 o 
  -1   8   2     3718.45     3792.02    106.94 o 
   0   8   2       84.59      123.54     37.05 o 
   1   8   2       72.11       28.32     41.70 o 
   2   8   2      332.20      312.97     65.29 o 
   3   8   2        0.97      -37.95     32.32 o 
   4   8   2       40.91       40.64     53.54 o 
   5   8   2       19.40       16.65     51.82 o 
   6   8   2       58.37       70.43     62.59 o 
 -12   9   2     1020.79      961.36    137.19 o 
 -11   9   2      426.95      642.02    115.56 o 
 -10   9   2      243.28      303.50     86.91 o 
  -9   9   2      786.52     1020.69    111.97 o 
  -8   9   2        7.69       13.14     58.84 o 
  -7   9   2      157.85      270.62     69.61 o 
  -6   9   2        0.40      -18.95     23.17 o 
  -5   9   2      408.30      483.38     67.49 o 
  -4   9   2       23.47        6.65     25.23 o 
  -3   9   2      445.65      432.06     75.16 o 
  -2   9   2     2978.36     2864.05     97.24 o 
  -1   9   2     1416.74     1525.63     69.91 o 
   0   9   2        0.16      -39.66     26.44 o 
   1   9   2      499.94      534.30     82.59 o 
   2   9   2       14.78       12.81     44.23 o 
   3   9   2     1570.95     1492.80    118.17 o 
   4   9   2      750.54      825.40    111.72 o 
   5   9   2      968.12     1033.17    106.74 o 
 -11  10   2      278.50      402.82    104.62 o 
 -10  10   2      421.55      490.88    100.30 o 
  -9  10   2     2579.23     3087.85    186.31 o 
  -8  10   2     1064.10     1128.82    114.74 o 
  -7  10   2      281.39      365.69     82.43 o 
  -6  10   2      279.51      412.54    134.37 o 
  -5  10   2      260.49      251.84     44.57 o 
  -4  10   2     5677.16     6162.61    163.27 o 
  -3  10   2      256.85      305.61     74.10 o 
  -2  10   2      146.82      103.12     36.19 o 
  -1  10   2      350.35      351.28    109.40 o 
   0  10   2      624.05      712.98     62.73 o 
   1  10   2      536.81      649.36     97.20 o 
   2  10   2     1002.34     1138.69    108.70 o 
   3  10   2       40.85      101.03     66.84 o 
   4  10   2       32.77       59.17     62.84 o 
 -10  11   2      245.40      312.48     95.73 o 
  -9  11   2      282.74      238.05     85.28 o 
  -8  11   2      294.70      500.43    107.64 o 
  -7  11   2      316.85      342.84     87.16 o 
  -6  11   2     1795.90     2050.93     96.99 o 
  -5  11   2     4904.04     5335.49    159.62 o 
  -4  11   2        2.25      -18.29     31.23 o 
  -3  11   2      497.07      499.79    122.29 o 
  -2  11   2      672.90      696.92     60.62 o 
  -1  11   2     1098.46      983.85     65.58 o 
   0  11   2      122.41       84.14     56.64 o 
   1  11   2       39.33       68.88     54.68 o 
   2  11   2      182.63      181.99     75.73 o 
   3  11   2      472.15      667.89    108.87 o 
  -9  12   2       28.18      -73.20     67.00 o 
  -8  12   2       15.87       59.66     61.29 o 
  -7  12   2      692.34      813.32    117.27 o 
  -6  12   2      238.58      232.02     77.61 o 
  -5  12   2     2950.43     3275.01    126.22 o 
  -4  12   2      189.88      113.30     75.98 o 
  -3  12   2     1531.81     1447.77    115.76 o 
  -2  12   2     1082.28     1101.61    127.31 o 
  -1  12   2       21.11        1.25     36.26 o 
   0  12   2       81.23      116.70     60.96 o 
   1  12   2       40.16       95.07     70.27 o 
  -7  13   2      978.29     1124.33    122.82 o 
  -6  13   2      285.43      366.75     93.61 o 
  -5  13   2       77.68       27.98     43.02 o 
  -4  13   2      370.82      301.15     67.53 o 
  -3  13   2       70.79       77.91     43.52 o 
  -2  13   2      952.50     1018.83     74.88 o 
   1 -13   3        4.99       21.46     65.53 o 
   2 -13   3      321.96      306.61     89.36 o 
   3 -13   3      137.89       87.81     62.84 o 
   4 -13   3     2244.47     2499.86    174.40 o 
   5 -13   3     1488.64     1727.31     96.39 o 
   6 -13   3        0.74      -29.54     56.23 o 
   7 -13   3      100.69      128.86     78.75 o 
  -1 -12   3        4.09      -18.12     52.96 o 
   0 -12   3      540.55      546.29    101.52 o 
   1 -12   3       51.65        1.88     61.13 o 
   2 -12   3     1972.67     2049.70    154.40 o 
   3 -12   3     2854.41     2919.98    180.03 o 
   4 -12   3      408.30      605.13     90.42 o 
   5 -12   3     1319.97     1375.85    111.27 o 
   6 -12   3       49.66       67.82     63.17 o 
   7 -12   3     1699.77     1664.18    139.96 o 
   8 -12   3      379.56      417.76     91.73 o 
   9 -12   3       26.24       15.10     60.47 o 
  -3 -11   3       99.17       29.54     59.49 o 
  -2 -11   3      117.20       65.61     60.72 o 
  -1 -11   3     2078.71     1935.69    147.79 o 
   0 -11   3      980.57      907.74    102.17 o 
   1 -11   3       14.12      -23.26     49.62 o 
   2 -11   3       18.22        8.16     47.01 o 
   3 -11   3     1830.21     1864.45     87.29 o 
   4 -11   3       57.49       29.17     35.60 o 
   5 -11   3      157.69      202.66     50.48 o 
   6 -11   3      815.72     1048.52    104.38 o 
   7 -11   3       81.81       85.12     68.14 o 
   8 -11   3     1501.06     1546.74    134.66 o 
   9 -11   3      153.11      142.16     80.39 o 
  10 -11   3     1287.49     1137.06    126.17 o 
  -4 -10   3      277.39      210.88     78.75 o 
  -3 -10   3      139.35      121.11     63.74 o 
  -2 -10   3     1677.58     1611.46    131.55 o 
  -1 -10   3      813.37      626.35     99.56 o 
   0 -10   3      520.59      458.07     84.55 o 
   1 -10   3      231.23      187.13     63.00 o 
   2 -10   3      228.86      236.96     39.55 o 
   3 -10   3        4.36      -28.85     25.35 o 
   4 -10   3       37.25       -9.94     27.51 o 
   5 -10   3        0.28       19.95     28.59 o 
   6 -10   3      771.22      948.79    116.05 o 
   7 -10   3     2779.55     3158.28    179.87 o 
   8 -10   3      248.96      219.86     80.96 o 
   9 -10   3     1666.80     1659.12    142.73 o 
  10 -10   3        0.13       -5.63     73.37 o 
  11 -10   3      294.98      215.61     88.38 o 
  -5  -9   3       14.49       17.06     62.43 o 
  -4  -9   3        1.63       20.32     58.68 o 
  -3  -9   3       19.87       15.51     44.48 o 
  -2  -9   3       97.28       31.01     51.25 o 
  -1  -9   3      348.68      258.86     67.08 o 
   0  -9   3      779.16      802.06    102.17 o 
   1  -9   3       78.79       87.51     29.34 o 
   2  -9   3     3154.40     3172.54    102.92 o 
   3  -9   3     1532.27     1587.01     75.25 o 
   4  -9   3      462.97      341.70     46.78 o 
   5  -9   3       58.11       76.56     32.24 o 
   6  -9   3      246.20      264.82     78.83 o 
   7  -9   3      499.54      524.58     89.77 o 
   8  -9   3       75.66      112.21     65.70 o 
   9  -9   3     3522.98     3259.80    185.50 o 
  10  -9   3     3500.93     3203.65    189.09 o 
  11  -9   3      243.37      181.25     88.87 o 
  -6  -8   3      121.59      151.63     73.53 o 
  -5  -8   3      766.33      992.78    118.25 o 
  -4  -8   3     3340.86     3127.43    171.71 o 
  -3  -8   3       71.17       52.80     52.23 o 
  -2  -8   3        0.75       -4.49     35.50 o 
  -1  -8   3      265.25      227.28     57.86 o 
   0  -8   3      354.04      444.53     73.94 o 
   1  -8   3      341.62      387.80     40.77 o 
   2  -8   3     3956.78     4211.38    116.86 o 
   3  -8   3     1078.50     1098.22     60.39 o 
   4  -8   3     1068.17     1041.48     41.71 o 
   5  -8   3      639.22      681.51     36.43 o 
   6  -8   3     1493.65     1363.69     61.93 o 
   7  -8   3      197.17      182.44     39.17 o 
   8  -8   3      968.00      907.58     68.96 o 
   9  -8   3     1395.20     1409.39     91.24 o 
  10  -8   3       94.51       65.53     43.42 o 
  11  -8   3     2079.56     2286.37    131.15 o 
  12  -8   3      134.81      113.03     58.92 o 
  -7  -7   3      252.55      216.91    108.79 o 
  -6  -7   3      608.59      666.58     68.80 o 
  -5  -7   3      445.82      498.09     60.28 o 
  -4  -7   3     2454.46     2460.41     96.45 o 
  -3  -7   3     2218.93     2165.96     84.45 o 
  -2  -7   3        2.64      -14.02     16.08 o 
  -1  -7   3     2688.94     2543.96     78.28 o 
   0  -7   3     6217.96     6385.11    148.04 o 
   1  -7   3     2043.48     1951.62     78.30 o 
   2  -7   3       16.30       -7.81     17.66 o 
   3  -7   3      121.04      110.79     48.60 o 
   4  -7   3        9.01       -2.76     14.71 o 
   5  -7   3       25.48       42.41     22.12 o 
   6  -7   3     2423.62     2560.98    104.13 o 
   7  -7   3      780.11      687.31     56.56 o 
   8  -7   3      155.79      211.69     44.56 o 
   9  -7   3      531.42      557.15     67.57 o 
  10  -7   3      134.26      207.29     55.58 o 
  11  -7   3      271.66      259.27     64.31 o 
  12  -7   3       24.17       51.01     52.31 o 
  -8  -6   3      165.93       84.71     62.10 o 
  -7  -6   3       31.02       17.48     35.58 o 
  -6  -6   3      176.00      226.60     47.43 o 
  -5  -6   3     2604.40     2698.83    101.56 o 
  -4  -6   3       94.35       86.99     30.08 o 
  -3  -6   3     4838.19     4989.51    129.25 o 
  -2  -6   3     1126.74     1245.11     80.02 o 
  -1  -6   3     5530.90     5704.19     96.86 o 
   0  -6   3     8176.15     7931.01    155.60 o 
   1  -6   3     1182.28     1270.17     52.29 o 
   2  -6   3     2687.82     2491.68     87.77 o 
   3  -6   3      931.71      937.67     50.82 o 
   4  -6   3      372.48      371.36     29.00 o 
   5  -6   3     2897.21     2738.90    227.77 o 
   6  -6   3     5426.41     5958.62    178.56 o 
   7  -6   3     1141.75     1090.14     70.76 o 
   8  -6   3      174.04      213.90     47.17 o 
   9  -6   3      569.92      475.95     68.63 o 
  10  -6   3      833.28      787.94     76.06 o 
  11  -6   3     2270.50     2399.56    135.96 o 
  12  -6   3      394.46      371.89     75.49 o 
  -9  -5   3        0.49      -31.99     52.47 o 
  -8  -5   3        0.79      -10.94     48.07 o 
  -7  -5   3      216.10      209.31     67.90 o 
  -6  -5   3     1522.43     1720.84     81.44 o 
  -5  -5   3      121.44       60.62     47.25 o 
  -4  -5   3     1460.55     1393.34     64.56 o 
  -3  -5   3     7135.92     7912.66    169.04 o 
  -2  -5   3    43969.26    46074.11    685.07 o 
  -1  -5   3    12060.94    12621.77    172.49 o 
   0  -5   3     8424.03     8295.61    226.43 o 
   1  -5   3     1693.33     1683.34     58.13 o 
   2  -5   3     5743.36     5979.18    186.72 o 
   3  -5   3     2777.75     2648.47    107.32 o 
   4  -5   3     1256.67     1306.77     46.25 o 
   5  -5   3      747.06      617.90     32.29 o 
   6  -5   3      775.34      844.17     59.00 o 
   7  -5   3        3.10      -10.28     24.89 o 
   8  -5   3      317.17      312.81     51.58 o 
   9  -5   3     4833.23     4704.28    179.54 o 
  10  -5   3      126.48      115.89     49.05 o 
  11  -5   3     1286.48     1269.60    101.03 o 
  12  -5   3      118.23       82.34     52.96 o 
 -10  -4   3      386.95      301.46     77.37 o 
  -9  -4   3      797.27      882.20     96.87 o 
  -8  -4   3      174.49       77.61     50.92 o 
  -7  -4   3      659.09      753.68     93.93 o 
  -6  -4   3      565.53      605.28     56.21 o 
  -5  -4   3     1387.71     1243.21     63.27 o 
  -4  -4   3        6.91      -21.39     19.44 o 
  -3  -4   3      189.15      205.72     29.40 o 
  -2  -4   3      805.66      768.12     39.17 o 
  -1  -4   3      172.70      205.80     18.66 o 
   0  -4   3      750.48      740.95     33.36 o 
   1  -4   3     2951.76     3154.04    118.25 o 
   2  -4   3       50.47       21.38     17.87 o 
   3  -4   3      752.77      762.88     50.60 o 
   4  -4   3     3483.80     4041.78    214.96 o 
   5  -4   3     4131.10     4425.62     65.79 o 
   6  -4   3     4824.46     5085.97    161.67 o 
   7  -4   3        9.56      -27.91     18.61 o 
   8  -4   3       27.75        8.49     29.05 o 
   9  -4   3     4367.45     4224.91    170.48 o 
  10  -4   3     2469.08     2290.85    128.94 o 
  11  -4   3      161.22      149.83     55.41 o 
  12  -4   3      458.83      499.86     86.59 o 
 -10  -3   3      532.94      607.99     96.46 o 
  -9  -3   3       10.31      -14.36     47.17 o 
  -8  -3   3      224.13      263.52     63.33 o 
  -7  -3   3       23.43        7.78     38.27 o 
  -6  -3   3     3096.24     3119.73    100.33 o 
  -5  -3   3     2298.42     2117.72    118.50 o 
  -4  -3   3     4349.43     3990.74    105.63 o 
  -3  -3   3      211.16      217.21     32.28 o 
  -2  -3   3       30.15       35.83     14.41 o 
  -1  -3   3       25.88       26.06     11.67 o 
   0  -3   3        5.27       -4.49     11.34 o 
   1  -3   3      142.97       97.28     26.36 o 
   2  -3   3    11215.92    12842.61    304.24 o 
   4  -3   3    22414.15    24763.74    367.75 o 
   5  -3   3     9459.74    10304.84    169.03 o 
   6  -3   3       10.26        0.98     21.30 o 
   7  -3   3       11.56       29.38     24.56 o 
   8  -3   3      283.06      241.48     49.13 o 
   9  -3   3      134.49      185.25     53.86 o 
  10  -3   3      526.11      495.69     74.92 o 
  11  -3   3        1.25      -26.60     36.64 o 
  12  -3   3      816.06      777.65    107.23 o 
 -11  -2   3       50.15      -25.63     48.31 o 
 -10  -2   3      171.81      112.62     60.23 o 
  -9  -2   3      547.95      615.42     89.53 o 
  -8  -2   3      424.18      406.58     75.98 o 
  -7  -2   3       35.77      -31.37     20.91 o 
  -6  -2   3        0.18      -28.42     18.95 o 
  -5  -2   3       34.14       59.81     28.97 o 
  -4  -2   3       98.83       46.67     19.18 o 
  -3  -2   3     3259.94     3133.76     81.53 o 
  -2  -2   3     1546.33     1627.86     50.99 o 
  -1  -2   3       48.34       32.35     11.69 o 
   0  -2   3      224.01       89.44     21.71 o 
   1  -2   3    19065.36     4113.84    122.41 o 
   2  -2   3      355.85      337.39     18.81 o 
   3  -2   3      346.02      316.12     18.60 o 
   4  -2   3     2292.96     2542.22     56.73 o 
   5  -2   3    21882.53    23111.54    416.21 o 
   6  -2   3     4464.81     4805.12     92.91 o 
   7  -2   3       84.27       42.11     31.42 o 
   8  -2   3     1450.04     1494.59     93.93 o 
   9  -2   3        1.57      -26.77     29.62 o 
  10  -2   3       88.50      158.65     52.23 o 
  11  -2   3      294.17      272.25     66.84 o 
  12  -2   3      733.12      797.00    111.97 o 
 -11  -1   3      404.57      460.60     95.24 o 
 -10  -1   3        9.91      -32.24     45.37 o 
  -9  -1   3     1286.88     1267.64    102.50 o 
  -8  -1   3     1360.04     1399.60    101.52 o 
  -7  -1   3      139.97      153.98     58.76 o 
  -6  -1   3      770.36      755.01     44.12 o 
  -5  -1   3      833.14      802.91     42.89 o 
  -4  -1   3      860.02      750.76     30.57 o 
  -3  -1   3       67.01       58.52      9.87 o 
  -2  -1   3     1426.90     1300.15     42.33 o 
  -1  -1   3       73.11      121.83     16.77 o 
   0  -1   3       42.85       18.40     14.93 o 
   1  -1   3     2234.75     2383.81     76.47 o 
   2  -1   3       17.35       47.33     13.71 o 
   3  -1   3     6766.27     6696.32    131.23 o 
   4  -1   3    13053.14    15116.20    235.71 o 
   5  -1   3     4791.81     4782.68    123.68 o 
   6  -1   3     2827.99     2926.73     69.92 o 
   7  -1   3     1650.24     1636.18     93.20 o 
   8  -1   3     1017.63     1095.20     83.16 o 
   9  -1   3     1292.08     1211.41     91.65 o 
  10  -1   3      102.40       78.18     46.76 o 
  11  -1   3       20.95      -23.99     43.17 o 
 -11   0   3     1264.58     1295.38    113.19 o 
 -10   0   3     2137.72     2317.62    143.06 o 
  -9   0   3      279.90      352.80     68.88 o 
  -8   0   3     3380.45     3641.24    161.83 o 
  -7   0   3      620.28      555.14     41.75 o 
  -6   0   3     9458.93     9921.13    194.90 o 
  -5   0   3    10138.53     9966.22    146.84 o 
  -4   0   3     3285.28     3170.58     61.23 o 
  -3   0   3       73.18       59.94      8.92 o 
  -2   0   3     2452.41     2175.71     34.67 o 
  -1   0   3      454.56      472.63     21.55 o 
   0   0   3     7036.54     7108.00    170.97 o 
   1   0   3      522.35      480.60     30.20 o 
   2   0   3     9375.22     9099.80    147.18 o 
   3   0   3      813.29      948.20     32.19 o 
   4   0   3        8.41        9.62     11.11 o 
   5   0   3      217.52      224.28     64.80 o 
   6   0   3     6812.84     7002.25    136.70 o 
   7   0   3     2517.31     2427.14    115.64 o 
   8   0   3      562.10      438.89     64.39 o 
   9   0   3      802.10      778.06     77.20 o 
  10   0   3       24.81       -4.49     41.62 o 
  11   0   3     1263.70     1188.07    111.64 o 
 -12   1   3       93.79      119.39     71.49 o 
 -11   1   3      153.60      154.57     60.96 o 
 -10   1   3     1198.31     1196.56    101.28 o 
  -9   1   3     1506.14     1419.92    103.15 o 
  -8   1   3     2990.25     3161.85     97.18 o 
  -7   1   3    15042.44    15867.00    180.93 o 
  -6   1   3      878.19     1034.18     56.14 o 
  -5   1   3     7041.22     6308.36    103.17 o 
  -4   1   3      834.84      900.49     29.87 o 
  -3   1   3    11314.16    12073.06    198.38 o 
  -2   1   3    13478.88    14041.18    176.39 o 
  -1   1   3     2456.43     2464.76     42.80 o 
   0   1   3      170.67      240.18     23.67 o 
   1   1   3     2290.43     2491.45     77.45 o 
   2   1   3    15756.00    16593.70    252.58 o 
   3   1   3     1796.73     1890.16     51.33 o 
   4   1   3     2719.01     2834.32     80.92 o 
   5   1   3     1004.46      992.14     42.06 o 
   6   1   3     1017.49      979.34     63.17 o 
   7   1   3     1344.73     1440.97     89.93 o 
   8   1   3        3.25      -14.04     28.56 o 
   9   1   3      181.00      154.98     51.99 o 
  10   1   3      296.36      250.05     66.51 o 
  11   1   3      262.33      244.42     74.35 o 
 -12   2   3        2.54       -3.02     46.19 o 
 -11   2   3      110.98       33.54     52.72 o 
 -10   2   3      740.11      835.76     97.44 o 
  -9   2   3      941.94      876.78     56.98 o 
  -8   2   3      152.12      148.40     38.72 o 
  -7   2   3    13818.01    14474.83    206.77 o 
  -6   2   3    18140.28    19044.14    253.71 o 
  -5   2   3       10.39        0.61     11.14 o 
  -4   2   3     7465.76     7452.99    111.32 o 
  -3   2   3      290.22      251.52     15.93 o 
  -2   2   3     4117.37     4019.98     63.02 o 
  -1   2   3       13.00      105.20     29.09 o 
   0   2   3      345.10      451.46     31.91 o 
   1   2   3     1067.67     1153.44     54.88 o 
   2   2   3     4373.75     4435.92     88.44 o 
   3   2   3      874.74      753.50     33.24 o 
   4   2   3    24326.61    25380.80    389.03 o 
   5   2   3     7885.86     8148.31    158.89 o 
   6   2   3     3563.18     3865.50    100.44 o 
   7   2   3     1713.94     1637.90     97.20 o 
   8   2   3     1244.28     1086.87     86.75 o 
   9   2   3      991.14      935.98     90.67 o 
  10   2   3      331.40      339.00     75.24 o 
 -12   3   3      140.84      100.79     61.13 o 
 -11   3   3     1930.51     2006.53    132.21 o 
 -10   3   3      202.25      208.84     58.51 o 
  -9   3   3      322.23      355.32     47.48 o 
  -8   3   3     2233.48     2266.07     83.74 o 
  -7   3   3       21.05      -12.42     14.33 o 
  -6   3   3     1849.77     1828.90     48.56 o 
  -5   3   3     1569.77     1598.47     42.54 o 
  -4   3   3     3487.02     3372.37     62.93 o 
  -3   3   3     2382.71     2160.09     44.62 o 
  -2   3   3      236.49      241.77     13.66 o 
  -1   3   3       64.21       77.67     21.01 o 
   0   3   3      463.45      382.09     32.64 o 
   1   3   3    13384.59    14360.56    616.76 o 
   2   3   3      360.45      342.78     32.97 o 
   3   3   3     5838.06     6136.05    122.20 o 
   4   3   3      103.81      121.42     37.70 o 
   5   3   3     7661.85     7549.70    155.53 o 
   6   3   3       14.64      -14.16     19.35 o 
   7   3   3     2363.44     2456.93    125.76 o 
   8   3   3     1774.05     1863.71    116.54 o 
   9   3   3      118.70      118.01     53.54 o 
  10   3   3       21.45      -12.32     51.50 o 
 -12   4   3      115.78      121.11     62.51 o 
 -11   4   3      111.10       47.09     47.25 o 
 -10   4   3     1015.19      882.91     61.10 o 
  -9   4   3      516.72      518.66     53.47 o 
  -8   4   3      736.18      651.12     52.90 o 
  -7   4   3      143.92      117.04     28.19 o 
  -6   4   3       23.10       11.37     12.50 o 
  -5   4   3      879.88      765.97     30.57 o 
  -4   4   3      866.07      813.21     29.02 o 
  -3   4   3      244.80      238.89     16.74 o 
  -2   4   3     5139.03     5364.24    109.19 o 
  -1   4   3     2750.08     3052.70    112.50 o 
   0   4   3    35864.80    36751.65   1046.02 o 
   1   4   3     4181.10     4218.81     85.49 o 
   2   4   3      665.19      744.50     38.60 o 
   3   4   3      168.80      139.76     22.44 o 
   4   4   3     3575.58     3852.39     98.21 o 
   5   4   3      261.03      213.98     35.01 o 
   6   4   3      361.53      347.00     62.96 o 
   7   4   3       42.17       -7.78     24.61 o 
   8   4   3     1560.29     1577.10    111.80 o 
   9   4   3      449.51      613.54     90.18 o 
 -12   5   3      178.36      311.83     73.53 o 
 -11   5   3      171.13      148.54     44.92 o 
 -10   5   3       22.51        1.06     29.62 o 
  -9   5   3       19.10        7.45     27.89 o 
  -8   5   3      386.34      402.90     45.82 o 
  -7   5   3     2919.62     2951.16    128.21 o 
  -6   5   3      471.79      418.21     26.27 o 
  -5   5   3      510.82      517.09     27.16 o 
  -4   5   3       42.16       50.63     12.62 o 
  -3   5   3        6.19        7.22      8.33 o 
  -2   5   3     4168.08     4058.39    116.74 o 
  -1   5   3     3684.80     3940.49     64.41 o 
   0   5   3     1001.81     1193.32     31.66 o 
   1   5   3     4717.98     5103.69    113.44 o 
   2   5   3      809.46      727.83     56.92 o 
   3   5   3     3352.64     3217.64    102.54 o 
   4   5   3     2883.48     2962.94     88.41 o 
   5   5   3      180.81      134.56     30.41 o 
   6   5   3       15.67      -17.37     22.97 o 
   7   5   3      893.79     1023.31     84.67 o 
   8   5   3       18.90        3.51     44.64 o 
   9   5   3      506.59      524.42     92.54 o 
 -12   6   3       55.14       46.38     41.11 o 
 -11   6   3       54.73       60.29     38.05 o 
 -10   6   3        0.38       -9.14     47.90 o 
  -9   6   3      117.05      116.07     71.61 o 
  -8   6   3     1985.23     1863.66     77.23 o 
  -7   6   3     2060.95     2076.46     76.93 o 
  -6   6   3     1603.26     1717.18     50.81 o 
  -5   6   3      193.23      207.19     21.49 o 
  -4   6   3       28.33        2.75     10.44 o 
  -3   6   3     1605.47     1593.52     59.00 o 
  -2   6   3     4866.62     5023.27    184.40 o 
  -1   6   3     3440.00     3423.55     90.93 o 
   0   6   3     1152.21     1034.33     31.92 o 
   1   6   3     1387.64     1315.88     75.98 o 
   2   6   3     3626.21     3839.01     96.37 o 
   3   6   3      390.66      457.79     41.34 o 
   4   6   3      288.55      273.64     37.66 o 
   5   6   3      129.33      112.05     32.86 o 
   6   6   3       38.29       -3.10     44.97 o 
   7   6   3       19.15      -10.69     47.33 o 
 -12   7   3      537.36      631.51    104.30 o 
 -11   7   3      739.94      875.99     76.82 o 
 -10   7   3     1411.28     1378.05     75.64 o 
  -9   7   3      332.48      428.48     51.27 o 
  -8   7   3     1135.00     1163.04     63.62 o 
  -7   7   3      189.48      259.76     66.43 o 
  -6   7   3      637.60      672.58     54.23 o 
  -5   7   3     1485.93     1525.30     64.51 o 
  -4   7   3     4502.42     5042.13    124.81 o 
  -3   7   3      778.09      713.10     63.49 o 
  -2   7   3       24.01       27.21     19.62 o 
  -1   7   3        3.37       16.11     18.40 o 
   0   7   3      247.61      269.66     51.74 o 
   1   7   3     1659.23     1633.82     99.97 o 
   2   7   3     6130.90     6531.19    228.83 o 
   3   7   3      795.44      769.66     76.55 o 
   4   7   3       51.72       27.26     41.29 o 
   5   7   3       37.35       61.29     46.60 o 
   6   7   3        9.43       11.18     42.19 o 
   7   7   3      431.20      564.25     94.67 o 
 -12   8   3     1398.13     1455.34    133.68 o 
 -11   8   3     1549.76     1685.48    137.67 o 
 -10   8   3       24.28      127.39     72.14 o 
  -9   8   3      252.13      300.97     83.40 o 
  -8   8   3      227.62      418.66     84.14 o 
  -7   8   3     1574.97     1654.79    122.25 o 
  -6   8   3      185.83      154.46     34.75 o 
  -5   8   3       68.66       54.77     26.36 o 
  -4   8   3     2611.46     2706.51     90.91 o 
  -3   8   3     2003.80     2058.49     77.28 o 
  -2   8   3        3.38        1.44     19.98 o 
  -1   8   3     1150.70     1109.09     85.04 o 
   0   8   3      656.18      628.73     47.13 o 
   1   8   3      157.38      173.66     52.80 o 
   2   8   3      629.46      654.59     87.97 o 
   3   8   3      277.18      291.67     70.67 o 
   4   8   3      108.81       87.89     56.31 o 
   5   8   3       16.67      -47.82     46.11 o 
   6   8   3      716.61     1016.36    126.49 o 
 -11   9   3     1713.65     1850.00    143.14 o 
 -10   9   3       28.97       -3.43     58.76 o 
  -9   9   3     1522.45     1570.98    127.72 o 
  -8   9   3     1067.59     1148.73    109.27 o 
  -7   9   3      169.78      230.30     67.25 o 
  -6   9   3       80.69       14.53     31.71 o 
  -5   9   3      240.47      145.97     58.68 o 
  -4   9   3     1182.08     1172.27     88.02 o 
  -3   9   3      206.79      178.33     35.65 o 
  -2   9   3     1760.54     1916.61     79.70 o 
  -1   9   3     2523.97     2605.74    125.15 o 
   0   9   3     7349.48     7784.22    271.84 o 
   1   9   3       43.70       19.99     40.97 o 
   2   9   3     2585.72     2605.70    152.36 o 
   3   9   3       64.48       25.05     49.78 o 
   4   9   3      521.31      337.54     82.67 o 
   5   9   3       14.02      -53.86     52.47 o 
 -11  10   3      208.09      240.09     89.04 o 
 -10  10   3      254.55      249.72     90.26 o 
  -9  10   3        1.23       31.50     59.74 o 
  -8  10   3      220.22      308.48     89.12 o 
  -7  10   3      882.41     1018.16    107.81 o 
  -6  10   3      107.02      103.32     34.28 o 
  -5  10   3     1417.08     1532.98     78.88 o 
  -4  10   3       46.90       29.79     37.99 o 
  -3  10   3       44.45       24.63     28.59 o 
  -2  10   3     3734.73     3491.84    183.25 o 
  -1  10   3     2187.42     2385.74     95.07 o 
   0  10   3      184.38      202.31     65.94 o 
   1  10   3      248.83      331.17     80.06 o 
   2  10   3      427.14      473.91     89.44 o 
   3  10   3     1170.97     1372.75    123.39 o 
   4  10   3      256.03      342.68     84.14 o 
 -10  11   3      382.30      418.08    107.64 o 
  -9  11   3      363.09      325.95     95.32 o 
  -8  11   3      663.13      743.87    119.97 o 
  -7  11   3      440.71      550.78    100.87 o 
  -6  11   3      531.40      522.68    120.09 o 
  -5  11   3      191.51      242.51     50.50 o 
  -4  11   3     1666.32     1690.27    113.03 o 
  -3  11   3      162.77      111.02     40.09 o 
  -2  11   3      157.94      165.06     43.98 o 
  -1  11   3        5.40      -45.00     30.00 o 
   0  11   3       56.67       29.46     51.82 o 
   1  11   3      580.38      591.42     98.75 o 
   2  11   3      410.37      554.45    103.81 o 
  -9  12   3      108.33       57.70     79.57 o 
  -8  12   3      192.42      316.97     90.10 o 
  -7  12   3      577.44      690.99    110.91 o 
  -6  12   3      845.10      940.70     74.93 o 
  -5  12   3      207.49      134.31     48.19 o 
  -4  12   3       13.27      -30.16     35.29 o 
  -3  12   3        0.49        5.93     34.61 o 
  -2  12   3      513.40      451.83     60.77 o 
  -1  12   3      655.76      634.54     70.60 o 
   0  12   3      275.95      294.94     82.75 o 
   1  12   3      227.98      206.23     79.16 o 
  -7  13   3       32.56       45.13     73.45 o 
  -6  13   3      507.56      720.69    116.05 o 
  -5  13   3      436.42      470.11    101.73 o 
  -4  13   3        1.44       -7.71     37.13 o 
  -3  13   3     1412.58     1440.21     89.00 o 
  -2  13   3      748.37      899.08     99.32 o 
   2 -13   4       11.16      -28.81     54.19 o 
   3 -13   4     1880.88     1891.54    159.38 o 
   4 -13   4       87.16      124.78     75.73 o 
   6 -13   4       54.09       67.90     69.61 o 
   7 -13   4      182.01      134.49     74.18 o 
  -1 -12   4      320.92      413.68     95.65 o 
   0 -12   4       77.15       35.01     61.04 o 
   1 -12   4      236.61      244.91     77.69 o 
   2 -12   4        9.96      -44.89     54.03 o 
   3 -12   4     3838.56     3829.27    211.04 o 
   4 -12   4     3664.49     3740.97    207.61 o 
   5 -12   4        8.67       -5.23     37.96 o 
   6 -12   4      706.67      795.45    109.52 o 
   7 -12   4        5.84      -16.40     61.70 o 
   8 -12   4      247.20      211.94     78.92 o 
   9 -12   4       64.50      140.20     79.90 o 
  -3 -11   4       38.73        6.61     68.96 o 
  -2 -11   4      151.26      128.86     67.98 o 
  -1 -11   4        0.35      -33.95     46.03 o 
   0 -11   4       94.15       80.96     59.09 o 
   1 -11   4      638.92      633.29    104.62 o 
   2 -11   4     2013.19     1891.78    140.20 o 
   3 -11   4     2293.25     2231.61    150.57 o 
   4 -11   4      156.91      206.27     65.65 o 
   5 -11   4     1075.32     1037.27     73.49 o 
   6 -11   4       38.81       80.87     61.04 o 
   7 -11   4     3756.73     3981.31    208.67 o 
   8 -11   4      417.72      436.12     97.12 o 
   9 -11   4       29.66       -7.10     76.14 o 
  10 -11   4      239.58      170.16     84.14 o 
  -4 -10   4        6.88      -39.58     60.15 o 
  -3 -10   4        1.06      -27.58     52.96 o 
  -2 -10   4        8.78      -53.29     43.09 o 
  -1 -10   4        2.55      -46.93     41.62 o 
   0 -10   4      267.65      270.13     77.86 o 
   1 -10   4     3551.85     3290.00    179.87 o 
   2 -10   4       41.08       52.15     48.80 o 
   3 -10   4      136.88      155.26     38.75 o 
   4 -10   4      202.92      148.46     40.94 o 
   5 -10   4      685.20      826.72     63.32 o 
   6 -10   4      324.72      290.28     83.00 o 
   7 -10   4     1696.41     1536.46    128.04 o 
   8 -10   4      288.00      320.72     87.16 o 
   9 -10   4     1263.69     1209.04    127.64 o 
  10 -10   4      604.94      507.77    121.35 o 
  11 -10   4       20.12       39.58     83.32 o 
  -5  -9   4      355.59      444.04     93.93 o 
  -4  -9   4     1145.43     1044.93    110.25 o 
  -3  -9   4       66.25      -25.05     51.25 o 
  -2  -9   4      411.65      421.19     89.28 o 
  -1  -9   4     1083.09     1072.18    101.36 o 
   0  -9   4     5576.05     6077.44    245.97 o 
   1  -9   4        7.12       -9.06     31.50 o 
   2  -9   4      917.36      902.95     58.06 o 
   3  -9   4       27.57        2.54     35.79 o 
   4  -9   4     1728.39     1826.18    117.93 o 
   5  -9   4     3312.69     3256.97    236.30 o 
   6  -9   4     1523.53     1571.71    123.07 o 
   7  -9   4        9.65      -28.16     59.49 o 
   8  -9   4      927.56      713.02    116.78 o 
  -6  -8   4      613.83      797.32    113.52 o 
  -5  -8   4      441.57      651.16    101.28 o 
  -4  -8   4      478.89      653.04     99.64 o 
  -3  -8   4      682.99      820.99     91.48 o 
  -2  -8   4       91.21       56.96     46.84 o 
  -1  -8   4       13.15       14.28     37.54 o 
   0  -8   4        1.78      -30.60     29.62 o 
   1  -8   4       97.22      146.83     37.62 o 
   2  -8   4     4914.60     5175.00    134.23 o 
   3  -8   4     2938.21     3128.42    103.35 o 
   4  -8   4       86.83      101.16     41.25 o 
   5  -8   4     1248.07     1289.91     49.65 o 
   6  -8   4      390.22      428.12     46.19 o 
   7  -8   4     1188.40     1094.87     74.75 o 
   8  -8   4      715.10      655.98     62.43 o 
   9  -8   4     1943.04     1838.17    105.28 o 
  10  -8   4     1573.48     1506.75    102.17 o 
  11  -8   4      180.94      124.94     58.11 o 
  -7  -7   4       24.14       29.74     38.95 o 
  -6  -7   4      500.70      493.72     64.77 o 
  -5  -7   4     1167.01     1222.93    125.47 o 
  -4  -7   4      378.49      399.34     61.94 o 
  -3  -7   4      317.09      292.86     43.47 o 
  -2  -7   4       24.75       16.35     20.91 o 
  -1  -7   4     2521.02     2549.75     82.11 o 
   0  -7   4     4873.58     5043.91    186.97 o 
   1  -7   4      192.74      180.47     31.14 o 
   2  -7   4       25.30       -2.51     21.95 o 
   3  -7   4     6250.94     6456.44    154.39 o 
   4  -7   4      379.61      360.64     70.31 o 
   5  -7   4     2555.83     2469.83     76.32 o 
   6  -7   4      718.64      739.38     56.72 o 
   7  -7   4      117.20      145.10     40.15 o 
   8  -7   4       24.74       35.26     34.44 o 
   9  -7   4        8.56        3.35     30.52 o 
  10  -7   4      313.05      432.37     68.80 o 
  11  -7   4      241.23      253.48     66.27 o 
  12  -7   4       51.59        3.18     45.86 o 
  -8  -6   4       63.68       19.10     51.01 o 
  -7  -6   4      333.49      375.20     55.02 o 
  -6  -6   4      879.05      895.93     69.33 o 
  -5  -6   4      573.12      754.87     66.33 o 
  -4  -6   4     3601.22     3797.05    118.23 o 
  -3  -6   4      905.83      885.91     54.01 o 
  -2  -6   4    10080.49    10209.20    215.29 o 
  -1  -6   4    20891.50    21549.63    354.93 o 
   0  -6   4      812.71      903.43     44.41 o 
   1  -6   4        0.35      -12.78     17.11 o 
   2  -6   4     5124.13     5449.74    140.65 o 
   3  -6   4       24.03       34.93     28.73 o 
   4  -6   4      228.92      213.71     28.11 o 
   5  -6   4       51.62       -2.51     20.44 o 
   6  -6   4     3154.05     3357.57    127.39 o 
   7  -6   4     4500.48     4856.65    169.18 o 
   8  -6   4      837.30      678.74     62.43 o 
   9  -6   4     3393.44     3255.39    147.88 o 
  10  -6   4     1992.94     2071.49    123.88 o 
  11  -6   4      120.37       63.66     48.80 o 
  12  -6   4       42.21       -6.20     47.09 o 
  -9  -5   4     1009.75     1093.56    111.40 o 
  -8  -5   4      615.50      666.99     99.48 o 
  -7  -5   4      102.56       75.48     72.96 o 
  -6  -5   4       16.73       32.98     29.49 o 
  -5  -5   4     1655.18     1600.79     76.63 o 
  -4  -5   4      118.18      105.08     29.31 o 
  -3  -5   4     5407.17     5460.86    134.28 o 
  -2  -5   4      667.69      641.73     44.61 o 
  -1  -5   4    10789.99    10828.90    168.62 o 
   0  -5   4     2914.84     2750.65     88.59 o 
   1  -5   4     3535.08     3535.80    141.51 o 
   2  -5   4     2526.39     2207.69    104.22 o 
   3  -5   4      130.84      129.35     32.73 o 
   4  -5   4       28.36       30.02     13.85 o 
   5  -5   4     1130.39     1152.93     44.92 o 
   6  -5   4     7007.89     7190.92    209.33 o 
   7  -5   4        9.88       -9.30     24.81 o 
   8  -5   4      337.41      305.14     53.70 o 
   9  -5   4     1503.10     1511.65    100.05 o 
  10  -5   4     7620.98     7621.65    260.74 o 
  11  -5   4      501.94      392.38     74.59 o 
  12  -5   4        9.53      -42.76     44.31 o 
  -9  -4   4      199.52      260.17     77.20 o 
  -8  -4   4       35.94       43.82     46.52 o 
  -7  -4   4       26.30        4.85     30.41 o 
  -6  -4   4      422.19      376.77     75.33 o 
  -5  -4   4      133.40       74.75     29.83 o 
  -4  -4   4     2435.20     2218.49    104.34 o 
  -3  -4   4     7183.76     7506.53    160.43 o 
  -2  -4   4     4563.94     4362.11    105.90 o 
  -1  -4   4      243.95      271.78     29.57 o 
   0  -4   4      864.63      762.88     61.13 o 
   1  -4   4      284.50      383.32     49.62 o 
   2  -4   4     3405.39     3223.48    122.41 o 
   3  -4   4      286.76      193.74     33.87 o 
   4  -4   4       19.97       18.94      9.31 o 
   5  -4   4       86.56      137.34     25.75 o 
   6  -4   4     5346.01     6061.04    187.54 o 
   7  -4   4       14.85      -17.79     20.65 o 
   8  -4   4      912.37      889.62     72.71 o 
   9  -4   4     2709.28     2723.46    135.96 o 
  10  -4   4     1042.46      969.27     89.77 o 
  11  -4   4     1972.26     2008.00    131.72 o 
  12  -4   4        8.50      -26.20     48.15 o 
 -10  -3   4       41.72      -58.92     49.70 o 
  -9  -3   4        0.95        3.43     45.21 o 
  -8  -3   4       13.59        7.02     42.44 o 
  -7  -3   4       14.63        1.32     24.95 o 
  -6  -3   4     3144.46     3145.07    103.42 o 
  -5  -3   4     1497.05     1558.69     68.09 o 
  -4  -3   4     1712.43     1664.25     65.75 o 
  -3  -3   4     4624.06     4797.76    114.32 o 
  -2  -3   4        0.61        3.50     12.87 o 
  -1  -3   4     1304.68     1213.57     45.69 o 
   2  -3   4     3602.22     3400.58    116.70 o 
   3  -3   4     4432.19     5108.00    131.76 o 
   4  -3   4     1709.87     1967.19     55.70 o 
   5  -3   4     8366.51     8942.50    155.63 o 
   6  -3   4     1572.72     1713.79     88.71 o 
   7  -3   4       65.64      106.17     35.26 o 
   8  -3   4        1.85       14.12     29.22 o 
   9  -3   4     1481.76     1555.72    103.24 o 
  10  -3   4     1606.48     1597.66    111.64 o 
  11  -3   4     1010.40     1012.77     95.40 o 
  12  -3   4     1156.70     1226.02    110.91 o 
 -10  -2   4        2.30      -52.72     38.60 o 
  -9  -2   4     1420.77     1539.48    114.82 o 
  -8  -2   4     1442.00     1594.40    110.66 o 
  -7  -2   4        3.93      -21.52     23.11 o 
  -6  -2   4      383.27      396.08     43.69 o 
  -5  -2   4     7706.32     8052.11    171.15 o 
  -4  -2   4      628.01      577.52     37.62 o 
  -3  -2   4     2114.19     2037.48     65.74 o 
  -2  -2   4      354.56      412.66     41.09 o 
  -1  -2   4       29.93       40.88     18.36 o 
   0  -2   4       76.63      180.76     30.85 o 
   1  -2   4      656.68      624.07     40.44 o 
   2  -2   4      186.73      161.36     17.31 o 
   3  -2   4     3163.10     3335.10    111.68 o 
   4  -2   4     3977.17     4260.05     87.53 o 
   5  -2   4     7316.32     7896.33    206.39 o 
   6  -2   4     3494.86     3570.41    134.66 o 
   7  -2   4        6.66        2.69     25.38 o 
   8  -2   4       44.78      -10.28     30.77 o 
   9  -2   4      355.30      377.52     67.90 o 
  10  -2   4        7.76      -29.87     36.07 o 
  11  -2   4      537.50      469.99     82.26 o 
  12  -2   4     1546.73     1440.08    122.41 o 
 -11  -1   4        2.14       54.35     55.09 o 
 -10  -1   4      802.00      834.13    105.85 o 
  -9  -1   4      155.61       85.85     50.19 o 
  -8  -1   4        9.06        9.55     39.09 o 
  -7  -1   4      432.52      394.76    102.58 o 
  -6  -1   4     1091.28     1165.87     56.04 o 
  -5  -1   4      460.08      402.27     24.62 o 
  -4  -1   4      330.06      361.73     19.84 o 
  -3  -1   4    12784.11    13415.45    228.95 o 
  -2  -1   4    62849.06    67213.13   1321.05 o 
  -1  -1   4    23804.18    23913.05    349.62 o 
   0  -1   4    10711.12    11851.33    180.48 o 
   1  -1   4      799.85      651.00     40.80 o 
   2  -1   4     5552.17     6105.27    156.12 o 
   3  -1   4    18422.86    19256.53    308.69 o 
   4  -1   4     1483.17     1775.88     50.26 o 
   5  -1   4     1223.47     1120.82     40.62 o 
   6  -1   4      308.17      287.29     24.97 o 
   7  -1   4       19.39       -2.04     26.44 o 
   8  -1   4      628.52      624.96     75.33 o 
   9  -1   4     1242.36     1085.73     89.93 o 
  10  -1   4       33.14        1.47     38.52 o 
  11  -1   4        0.98       -3.84     50.52 o 
 -11   0   4        1.99      -28.56     48.97 o 
 -10   0   4     1452.04     1450.28    115.80 o 
  -9   0   4      582.72      617.54     84.06 o 
  -8   0   4       10.25        1.22     35.26 o 
  -7   0   4     1777.38     1776.77     50.72 o 
  -6   0   4        8.40       -2.37     11.36 o 
  -5   0   4     4607.83     4545.31     80.21 o 
  -4   0   4       69.79       78.72     11.98 o 
  -3   0   4     9640.01     9170.53    108.03 o 
  -2   0   4     3122.34     3465.43    154.94 o 
  -1   0   4     6271.76     6389.94    115.31 o 
   0   0   4     1255.64     1323.78     57.29 o 
   1   0   4     3082.06     3063.04     93.93 o 
   2   0   4     2833.18     2925.61     89.93 o 
   3   0   4     6711.95     6937.35    125.78 o 
   4   0   4      115.33      211.69     22.52 o 
   5   0   4      134.11      190.05     46.84 o 
   6   0   4       40.50       18.61     15.66 o 
   7   0   4      232.10      178.32     43.50 o 
   8   0   4       10.09      -30.28     28.56 o 
   9   0   4     2257.78     2254.86    128.45 o 
  10   0   4      706.66      733.42     93.20 o 
  11   0   4       88.89       53.62     56.07 o 
 -12   1   4       99.90       85.93     57.86 o 
 -11   1   4     1041.26     1045.99    101.11 o 
 -10   1   4     1714.78     1845.19    125.03 o 
  -9   1   4      121.68      116.70     47.33 o 
  -8   1   4     2383.36     2439.79    129.43 o 
  -7   1   4     1029.64     1032.39    100.84 o 
  -6   1   4    21965.13    22962.65    301.07 o 
  -5   1   4     4594.26     4794.75    134.60 o 
  -4   1   4      567.59      563.95     25.47 o 
  -3   1   4     1382.01     1384.55     35.58 o 
  -2   1   4     1230.67     1301.71     32.60 o 
  -1   1   4      743.21      737.83     42.44 o 
   0   1   4     4264.47     4209.08    119.07 o 
   1   1   4        9.67       -0.90     14.04 o 
   2   1   4     1096.30      918.62     33.76 o 
   3   1   4     1802.31     1860.07     61.66 o 
   4   1   4     2325.33     2533.99     68.07 o 
   5   1   4    10025.72    10183.54    353.98 o 
   6   1   4      715.17      575.70     36.81 o 
   7   1   4      179.79      139.88     41.54 o 
   8   1   4      620.43      616.64     76.22 o 
   9   1   4       26.80      -10.12     39.25 o 
  10   1   4      121.42       27.09     47.66 o 
  11   1   4      259.71      161.59     66.35 o 
 -12   2   4        1.59      -26.77     50.84 o 
 -11   2   4      353.39      458.97     85.04 o 
 -10   2   4        5.39      -20.65     38.68 o 
  -9   2   4        2.53      -42.11     28.07 o 
  -8   2   4     4862.11     5169.32    130.77 o 
  -7   2   4     4860.25     5008.48    129.72 o 
  -6   2   4      589.40      611.73     33.43 o 
  -5   2   4      644.76      519.86     26.61 o 
  -4   2   4     1892.35     1967.24     46.76 o 
  -3   2   4     6033.28     6143.92     94.25 o 
  -2   2   4     2539.83     2602.77     62.57 o 
  -1   2   4      103.08       72.96     14.74 o 
   0   2   4       80.61       54.60     18.93 o 
   1   2   4     7605.52     7804.70    199.53 o 
   2   2   4      278.51      233.85     22.22 o 
   3   2   4    10765.33    10933.64    188.82 o 
   4   2   4      191.62      230.26     55.05 o 
   5   2   4    15670.07    16260.33    274.44 o 
   6   2   4     4350.80     4440.19    172.20 o 
   7   2   4      222.09      132.70     46.60 o 
   8   2   4      552.97      610.60     79.24 o 
   9   2   4      253.15      346.27     72.47 o 
  10   2   4        0.21       -2.45     48.31 o 
 -12   3   4       43.90       56.39     56.39 o 
 -11   3   4      132.21       95.24     55.00 o 
 -10   3   4       80.16       66.59     45.70 o 
  -9   3   4        6.63        8.10     28.07 o 
  -8   3   4     5049.31     5391.87    136.36 o 
  -7   3   4     3205.52     3300.42     74.94 o 
  -6   3   4       55.12       33.06     17.20 o 
  -5   3   4     1520.40     1498.66     43.20 o 
  -4   3   4     1801.21     1541.71     40.85 o 
  -3   3   4        0.12        3.70      8.80 o 
  -2   3   4      777.33      756.64     24.51 o 
  -1   3   4       61.95       62.80     16.93 o 
   0   3   4     2807.89     2675.15     95.81 o 
   1   3   4      422.98      365.57     22.39 o 
   2   3   4      225.46      175.44     28.69 o 
   3   3   4    12997.55    12873.85    218.48 o 
   4   3   4    24922.44    25685.33    401.74 o 
   5   3   4     2296.14     2497.44     78.79 o 
   6   3   4     5177.98     5455.46    132.34 o 
   7   3   4     1723.28     1618.39    100.05 o 
   8   3   4     1775.12     1824.38    115.56 o 
   9   3   4     2322.97     2541.56    147.22 o 
  10   3   4       25.41       15.26     47.99 o 
 -12   4   4        4.44      -10.45     41.05 o 
 -11   4   4      915.01     1034.23     99.81 o 
 -10   4   4     1748.77     1908.61     84.61 o 
  -9   4   4      533.13      598.59     54.92 o 
  -8   4   4      858.26      911.54     81.04 o 
  -7   4   4       50.02       22.83     17.23 o 
  -6   4   4     1321.20     1191.25     41.14 o 
  -5   4   4     5372.13     5387.78     94.62 o 
  -4   4   4     5022.22     5250.10     89.14 o 
  -3   4   4     2766.02     2600.25     52.69 o 
  -2   4   4      836.66      770.59     36.21 o 
  -1   4   4       33.65       46.32     15.75 o 
   0   4   4       35.33       15.66     10.24 o 
   1   4   4     1244.85     1266.83     42.36 o 
   2   4   4     1214.34     1169.35     43.37 o 
   3   4   4      545.28      644.59     37.71 o 
   4   4   4      940.80      890.55     45.86 o 
   5   4   4      847.71      735.82     44.81 o 
   6   4   4       61.55       36.25     23.73 o 
   7   4   4     2532.66     2615.09    132.86 o 
   9   4   4      481.84      475.05     85.28 o 
 -12   5   4       83.43      134.41     58.60 o 
 -11   5   4        5.59       -5.64     35.59 o 
 -10   5   4     1872.96     1889.49    100.75 o 
  -9   5   4      973.00      971.64     61.32 o 
  -8   5   4     1178.24     1195.83     88.79 o 
  -7   5   4     3328.20     3350.66     76.80 o 
  -6   5   4      344.95      377.60     33.32 o 
  -5   5   4      219.30      272.25     23.50 o 
  -4   5   4       16.24       21.51     11.18 o 
  -3   5   4     1820.64     1773.12     41.44 o 
  -2   5   4     1346.32     1416.01     58.43 o 
  -1   5   4       16.39       -2.03     14.96 o 
   0   5   4     1874.21     1640.94     46.51 o 
   1   5   4     7704.17     7776.42    172.28 o 
   2   5   4     3643.04     3906.66    170.77 o 
   3   5   4        9.63      -13.89     32.97 o 
   4   5   4      206.33      216.40     31.46 o 
   5   5   4     1483.43     1526.57     66.12 o 
   6   5   4      161.85      129.94     33.10 o 
   7   5   4     1215.33     1140.49     93.28 o 
   8   5   4      684.00      739.62     94.59 o 
 -12   6   4       22.73       44.72     54.76 o 
 -11   6   4      304.05      309.10     51.75 o 
 -10   6   4      166.81      199.55     42.27 o 
  -9   6   4      548.40      666.40     73.29 o 
  -8   6   4      188.28      179.35     38.38 o 
  -7   6   4     3092.36     3158.57     98.85 o 
  -6   6   4    10010.79    10915.61    167.91 o 
  -5   6   4       24.73       28.89     17.62 o 
  -4   6   4     7973.06     8291.84    126.17 o 
  -3   6   4     2946.81     3241.85     90.15 o 
  -2   6   4        3.31      -22.79     15.20 o 
  -1   6   4       21.29       15.06     16.78 o 
   0   6   4        0.38       -7.15     15.18 o 
   1   6   4        0.10        3.67     13.44 o 
   2   6   4      626.61      565.42     35.07 o 
   3   6   4     1489.66     1464.23     97.36 o 
   4   6   4      463.57      534.46     73.29 o 
   5   6   4      153.27      154.89     56.07 o 
   6   6   4        6.53        6.86     42.27 o 
 -12   7   4      253.65      291.18     91.40 o 
 -11   7   4     2121.41     2109.94    103.19 o 
 -10   7   4      296.21      329.95     85.69 o 
  -9   7   4        0.83      -46.52     41.78 o 
  -8   7   4     2213.60     2274.37    139.80 o 
  -7   7   4     3140.49     3297.26    162.32 o 
  -6   7   4      183.32      160.34     32.82 o 
  -5   7   4      238.88      271.26     81.45 o 
  -4   7   4     2211.70     2430.12     81.78 o 
  -3   7   4     1354.57     1318.20     58.88 o 
  -2   7   4      491.20      462.66     38.81 o 
  -1   7   4      412.54      450.17     43.51 o 
   0   7   4        6.53      -29.38     21.38 o 
   1   7   4      182.24      218.47     49.29 o 
   2   7   4       95.78      204.43     52.64 o 
   3   7   4      514.20      652.06     85.77 o 
   4   7   4      131.95      139.55     58.68 o 
   5   7   4     1826.76     1850.00    130.09 o 
   6   7   4       99.17       50.11     55.09 o 
 -12   8   4      502.00      623.01    116.21 o 
 -11   8   4      532.83      764.35    113.93 o 
 -10   8   4      806.36      895.25    118.58 o 
  -9   8   4        2.37       62.10     59.98 o 
  -8   8   4       57.56        2.69     46.35 o 
  -7   8   4      201.34      199.04     62.68 o 
  -6   8   4      133.98      138.98     53.94 o 
  -5   8   4     1850.52     1884.34     77.19 o 
  -4   8   4      123.28      152.08     33.51 o 
  -3   8   4      190.35      195.49     34.48 o 
  -2   8   4     3287.19     3564.83    105.93 o 
  -1   8   4        2.80       -8.72     19.64 o 
   0   8   4     7037.02     7077.89    242.62 o 
   1   8   4     2861.53     2718.24    141.10 o 
   2   8   4      107.50      176.60     52.39 o 
   3   8   4       14.24      -12.08     41.70 o 
   4   8   4      720.80      838.78    107.56 o 
   5   8   4       92.22      126.82     60.15 o 
   6   8   4       37.25      -43.33     49.94 o 
 -11   9   4       34.71      -61.78     66.84 o 
 -10   9   4      454.18      495.29    102.75 o 
  -9   9   4      108.76       54.03     68.88 o 
  -8   9   4      860.58      967.56    101.28 o 
  -7   9   4     1212.37     1344.51    111.72 o 
  -6   9   4      376.89      292.60     61.98 o 
  -5   9   4      469.15      530.01     96.30 o 
  -4   9   4      228.88      245.57     40.31 o 
  -3   9   4     1392.18     1581.20    125.96 o 
  -2   9   4     2553.26     2458.76     91.79 o 
  -1   9   4     6385.26     6613.19    163.75 o 
   0   9   4        9.03       10.69     37.62 o 
   1   9   4     1966.60     2096.30    132.13 o 
   2   9   4       17.18      -10.94     39.74 o 
   3   9   4     1419.65     1355.77    116.29 o 
   4   9   4      465.59      530.95     96.87 o 
   5   9   4        5.02      -33.13     51.41 o 
 -11  10   4       40.93       24.81     66.02 o 
 -10  10   4      155.01       87.65     78.83 o 
  -9  10   4      721.97      846.21    125.92 o 
  -8  10   4     1381.23     1169.30    113.76 o 
  -7  10   4        8.93      -14.85     52.80 o 
  -6  10   4        0.69      -29.69     29.99 o 
  -5  10   4      688.44      756.58     99.40 o 
  -4  10   4      620.31      717.85     84.06 o 
  -3  10   4      104.25       89.08     33.23 o 
  -2  10   4      802.75      763.79     66.53 o 
  -1  10   4     4175.14     4161.92    147.18 o 
   0  10   4     1944.27     2030.52    134.66 o 
   1  10   4      188.74      217.00     66.27 o 
   2  10   4     1549.52     1753.38    136.12 o 
   3  10   4      143.19      179.79     71.08 o 
  -9  11   4       26.32      -32.89     66.92 o 
  -8  11   4        4.23        4.00     64.80 o 
  -7  11   4       28.85      -63.90     58.11 o 
  -6  11   4       34.60       -0.68     34.03 o 
  -5  11   4      180.27      210.61     64.10 o 
  -4  11   4      970.00      958.62     66.93 o 
  -3  11   4      476.65      424.34     76.47 o 
  -2  11   4       52.48       15.11     36.89 o 
  -1  11   4        3.23      -23.99     38.68 o 
   0  11   4      117.46       86.18     56.39 o 
   1  11   4        0.10       -2.12     45.37 o 
   2  11   4     1266.00     1453.54    130.33 o 
  -9  12   4      597.67      599.18    111.23 o 
  -8  12   4       12.44       27.91     73.86 o 
  -7  12   4      122.83       53.54     73.53 o 
  -6  12   4       14.30       30.14     40.57 o 
  -5  12   4        0.54       -4.83     36.18 o 
  -4  12   4      298.28      289.68     82.06 o 
  -3  12   4       61.36       53.42     37.35 o 
  -2  12   4       72.44       24.71     39.05 o 
  -1  12   4       54.60      118.01     63.98 o 
   0  12   4        6.32      -12.57     57.45 o 
  -6  13   4      252.74      258.95     89.93 o 
  -5  13   4      102.71       54.50     44.23 o 
  -4  13   4        4.87      -54.06     37.03 o 
  -3  13   4       35.50       52.17     45.19 o 
   3 -13   5      985.79     1180.97    134.25 o 
   4 -13   5     1296.02     1334.07    140.86 o 
   0 -12   5      288.04      344.39     92.79 o 
   1 -12   5       21.33      -28.81     56.96 o 
   2 -12   5      245.99      174.89     82.83 o 
   3 -12   5      298.22      158.57     82.34 o 
   4 -12   5       13.27      -58.60     59.74 o 
   5 -12   5       15.21       10.45     54.51 o 
   6 -12   5       24.29      -38.85     52.23 o 
   7 -12   5      116.25      153.51     76.55 o 
   8 -12   5       65.88       58.76     71.08 o 
  -2 -11   5        0.43      -36.64     56.39 o 
  -1 -11   5       10.09      -44.15     50.19 o 
   0 -11   5       20.30       16.57     63.90 o 
   1 -11   5      885.77      923.33    123.47 o 
   2 -11   5       30.12       18.85     56.56 o 
   3 -11   5       43.61      -21.95     49.86 o 
   4 -11   5      683.35      733.80     72.56 o 
   5 -11   5       47.41       26.79     38.32 o 
   6 -11   5     1167.16     1149.79    113.68 o 
   7 -11   5      548.47      703.47    114.25 o 
   8 -11   5        4.88       18.04     59.25 o 
   9 -11   5       52.41      -17.55     74.35 o 
  -4 -10   5        7.04      -67.25     53.05 o 
  -3 -10   5       46.92       26.44     62.92 o 
  -2 -10   5      186.16      191.46     75.98 o 
  -1 -10   5      685.46      773.66    111.56 o 
   0 -10   5     3043.15     3259.31    186.23 o 
   1 -10   5      283.30      314.20     78.75 o 
   2 -10   5      127.03      139.47     60.23 o 
   3 -10   5       40.41       30.63     30.92 o 
   4 -10   5        9.08        2.01     31.43 o 
   5 -10   5      941.06      936.60     68.58 o 
   6 -10   5     1240.86     1297.34    117.68 o 
   7 -10   5      541.19      522.63    107.89 o 
   8 -10   5       46.81       28.40     69.53 o 
   9 -10   5      116.20       45.62     83.98 o 
  10 -10   5       15.61        9.22     72.06 o 
  -5  -9   5       51.53       34.52     66.92 o 
  -4  -9   5      117.16       80.55     59.98 o 
  -3  -9   5      311.40      454.81     95.56 o 
  -2  -9   5      318.56      353.53     86.34 o 
  -1  -9   5      363.69      303.75     74.75 o 
   0  -9   5     1128.37     1152.08    106.50 o 
   1  -9   5     4469.12     4494.71    207.12 o 
   2  -9   5       88.32      113.19     54.68 o 
   3  -9   5     3928.79     4130.39    126.68 o 
   4  -9   5     3804.67     3930.70    127.27 o 
   5  -9   5       41.67       28.64     43.50 o 
   6  -9   5      236.54      206.96     71.33 o 
   9  -9   5      408.18      411.72     63.74 o 
  10  -9   5     1326.08     1278.33     96.71 o 
  11  -9   5      683.99      802.63     96.79 o 
  -6  -8   5        8.71      -50.92     55.00 o 
  -5  -8   5      861.23      976.54    106.09 o 
  -4  -8   5      612.71      623.58     98.99 o 
  -3  -8   5       25.61       13.60     29.27 o 
  -2  -8   5       49.77        0.89     24.53 o 
  -1  -8   5     1462.70     1512.55    116.21 o 
   0  -8   5     3153.04     3173.70    165.34 o 
   1  -8   5      548.73      618.52     85.12 o 
   2  -8   5     2041.19     1984.69     80.89 o 
   3  -8   5     5305.32     5672.35    230.63 o 
   4  -8   5    11001.08    11308.37    238.52 o 
   5  -8   5       49.52       21.04     20.85 o 
   6  -8   5      489.98      506.30     51.90 o 
   7  -8   5      583.80      545.48     58.19 o 
   8  -8   5      360.95      394.42     60.72 o 
   9  -8   5        4.88       -0.82     34.11 o 
  10  -8   5      424.64      566.12     78.83 o 
  11  -8   5      119.90       81.69     55.82 o 
  -7  -7   5      196.02      228.48     53.92 o 
  -6  -7   5       16.00      -15.91     32.82 o 
  -5  -7   5       11.90       -6.23     34.01 o 
  -4  -7   5       92.98       64.84     33.47 o 
  -3  -7   5      287.02      310.24     43.61 o 
  -2  -7   5      514.57      473.12     48.29 o 
  -1  -7   5      329.51      374.18     72.55 o 
   0  -7   5      718.06      465.17     74.26 o 
   1  -7   5      113.43       83.84     42.31 o 
   2  -7   5    18626.68    19240.48    340.82 o 
   3  -7   5     5175.66     5616.27    208.67 o 
   4  -7   5     2758.98     2817.72    134.00 o 
   5  -7   5     1861.11     2008.15     84.14 o 
   6  -7   5      596.76      597.87     55.90 o 
   7  -7   5     4907.86     5118.62    179.62 o 
   8  -7   5      824.39      812.91     70.67 o 
   9  -7   5       75.84       29.54     34.28 o 
  10  -7   5       39.05       15.26     40.97 o 
  11  -7   5      749.23      832.17     99.73 o 
  -8  -6   5       97.47       81.20     58.11 o 
  -7  -6   5     1103.30     1082.86     73.98 o 
  -6  -6   5     1177.78     1283.90    144.49 o 
  -5  -6   5      750.28      694.31     61.11 o 
  -4  -6   5        2.48      -15.86     23.42 o 
  -3  -6   5     1910.46     1766.08     75.93 o 
  -2  -6   5       42.89       10.59     20.77 o 
  -1  -6   5     4001.60     3680.08    186.11 o 
   0  -6   5     1267.64     1162.46     50.08 o 
   1  -6   5        0.41      -12.16     18.20 o 
   2  -6   5      216.34      216.35     51.17 o 
   3  -6   5      296.62      190.64     45.21 o 
   5  -6   5     1481.15     1420.48     56.92 o 
   6  -6   5     4438.37     4846.45    168.36 o 
   7  -6   5      375.78      458.97     62.10 o 
   8  -6   5     1150.32     1343.53     90.26 o 
   9  -6   5      731.30      699.88     73.45 o 
  10  -6   5     3785.93     3368.18    162.81 o 
  11  -6   5      116.14      111.40     59.09 o 
  12  -6   5        0.22      -27.50     45.29 o 
  -9  -5   5      441.93      389.11     89.61 o 
  -8  -5   5       10.63      -25.63     44.23 o 
  -7  -5   5      181.70       76.21     37.12 o 
  -6  -5   5      381.88      311.27     64.96 o 
  -5  -5   5      361.99      275.32     54.39 o 
  -4  -5   5        9.01       21.07     24.33 o 
  -3  -5   5     1449.71     1540.75     67.67 o 
  -2  -5   5     4239.39     4346.20    113.49 o 
  -1  -5   5     9654.35     9527.59    141.63 o 
   0  -5   5     4884.36     5044.83    151.71 o 
   1  -5   5      176.76      185.74     47.09 o 
   2  -5   5      300.86      193.09     45.70 o 
   3  -5   5       28.35      -20.73     16.81 o 
   4  -5   5     2160.57     2077.41    127.47 o 
   5  -5   5     1065.96     1173.63     37.14 o 
   6  -5   5     7892.72     8882.27    251.85 o 
   7  -5   5       71.78       76.39     37.87 o 
   8  -5   5     3285.50     3626.23    152.77 o 
   9  -5   5     2029.89     1784.39    110.74 o 
  10  -5   5       63.37       60.88     46.68 o 
  11  -5   5      268.80      235.93     62.92 o 
  12  -5   5        1.08      -40.48     44.64 o 
  -9  -4   5     1210.58     1253.93    113.11 o 
  -8  -4   5     1807.40     2006.69    136.94 o 
  -7  -4   5      646.53      712.03     61.18 o 
  -6  -4   5      883.64      876.04     90.91 o 
  -5  -4   5     1910.79     1942.44     82.07 o 
  -4  -4   5      548.23      559.34     82.79 o 
  -3  -4   5     2861.28     3002.99     92.81 o 
  -2  -4   5      119.73       84.40     23.59 o 
  -1  -4   5       52.80        9.55     14.93 o 
   0  -4   5       28.61       11.51     24.24 o 
   2  -4   5     4321.39     1915.37     94.75 o 
   3  -4   5      159.51      177.99     35.58 o 
   4  -4   5      354.03      378.53     21.63 o 
   5  -4   5       55.77       52.35     16.63 o 
   6  -4   5      144.48      115.40     35.74 o 
   7  -4   5      228.08      218.63     48.97 o 
   8  -4   5      887.29      830.46     72.14 o 
   9  -4   5     4365.01     4185.74    175.87 o 
  10  -4   5     5326.32     5290.16    214.14 o 
  11  -4   5        0.76      -28.16     42.11 o 
  12  -4   5      461.18      350.68     85.20 o 
 -10  -3   5        4.76      -39.58     54.03 o 
  -9  -3   5      928.41     1003.47    103.07 o 
  -8  -3   5     1383.18     1413.23    111.32 o 
  -7  -3   5      155.89      200.92     39.83 o 
  -6  -3   5      482.24      478.35     49.45 o 
  -5  -3   5     1320.17     1234.45     77.00 o 
  -4  -3   5     2795.14     2514.33     84.60 o 
  -3  -3   5       69.03       59.52     21.41 o 
  -2  -3   5      268.49      263.22     29.72 o 
  -1  -3   5       13.92      -10.24     16.32 o 
   0  -3   5        9.01       10.04     17.79 o 
   1  -3   5      261.44      207.45     37.95 o 
   2  -3   5     1729.27     1913.53     55.48 o 
   3  -3   5      578.09      574.30     50.56 o 
   4  -3   5       67.54       74.89     17.25 o 
   5  -3   5     1600.74     1796.54     54.92 o 
   6  -3   5       75.87      102.34     35.34 o 
   7  -3   5        2.81      -29.99     19.99 o 
   8  -3   5     2859.10     2702.82    129.35 o 
   9  -3   5     3469.07     3448.40    159.30 o 
  10  -3   5      394.74      397.68     72.88 o 
  11  -3   5      421.49      479.86     82.59 o 
 -10  -2   5      143.08      184.27     71.00 o 
  -9  -2   5       19.79      -24.32     45.13 o 
  -8  -2   5       17.43      -25.79     37.87 o 
  -7  -2   5      222.22      226.45     39.10 o 
  -6  -2   5     3133.36     3097.37    100.64 o 
  -5  -2   5      123.88      142.57     30.31 o 
  -4  -2   5     4619.04     4754.82    118.81 o 
  -3  -2   5      595.41      580.14     36.77 o 
  -2  -2   5    11200.09    11654.19    207.45 o 
  -1  -2   5    40237.16    39663.47   1624.11 o 
   0  -2   5     4814.02     5034.30    101.90 o 
   1  -2   5      874.68      865.58     35.44 o 
   2  -2   5     1104.97     1337.58     66.51 o 
   3  -2   5     3322.46     3488.80    110.99 o 
   4  -2   5        7.38       -8.45     17.87 o 
   5  -2   5      885.64      816.59     36.10 o 
   6  -2   5     5659.54     5986.69    193.99 o 
   7  -2   5     1778.00     1910.88    103.15 o 
   8  -2   5      605.11      761.33     71.90 o 
   9  -2   5      129.84      139.31     50.11 o 
  10  -2   5     1157.90     1173.13    100.79 o 
  11  -2   5      433.62      325.46     79.32 o 
 -11  -1   5       20.44       30.52     54.35 o 
 -10  -1   5      923.80     1046.80    101.52 o 
  -9  -1   5     1621.79     1482.68    112.87 o 
  -8  -1   5      186.74      191.78     56.64 o 
  -7  -1   5        3.77      -11.34     36.07 o 
  -6  -1   5       36.22       32.56     31.42 o 
  -5  -1   5     8642.18     9143.09    264.41 o 
  -4  -1   5      317.20      256.37     36.32 o 
  -3  -1   5    17787.03    17175.94    218.23 o 
  -2  -1   5     1055.40     1059.33     76.82 o 
  -1  -1   5    30644.25    32464.84    372.59 o 
   0  -1   5     3646.71     3805.28    126.90 o 
   1  -1   5    15278.91    15993.13    368.79 o 
   2  -1   5     3466.70     3426.28    109.19 o 
   3  -1   5       35.54       25.94     12.72 o 
   4  -1   5      592.10      523.49     29.06 o 
   5  -1   5     1229.88     1265.43     46.12 o 
   6  -1   5     4320.08     4486.21    102.56 o 
   7  -1   5     1290.58     1322.64     86.42 o 
   8  -1   5      321.52      237.97     55.00 o 
   9  -1   5       36.06       13.22     37.05 o 
  10  -1   5     2470.81     2570.04    147.30 o 
  11  -1   5      752.78      697.92     99.24 o 
 -11   0   5      241.15      368.63     81.85 o 
 -10   0   5      277.06      324.40     71.73 o 
  -9   0   5      204.55      216.02     58.84 o 
  -8   0   5       18.35       -0.24     35.42 o 
  -7   0   5       13.73        7.40     15.98 o 
  -6   0   5     3584.46     3551.61     76.20 o 
  -5   0   5      142.27      134.98     19.75 o 
  -4   0   5      537.76      576.54     22.32 o 
  -3   0   5    20714.15    21281.35    352.01 o 
  -2   0   5    52493.57    53333.69    765.29 o 
  -1   0   5     1054.39     1146.77     62.19 o 
   0   0   5    13960.06    15109.79    349.53 o 
   1   0   5      361.86      319.75     31.66 o 
   2   0   5      247.57      182.56     27.18 o 
   3   0   5     1340.68     1194.91     42.30 o 
   4   0   5      557.35      540.39     37.99 o 
   5   0   5     2314.90     2501.08    127.02 o 
   6   0   5       11.33        3.65     15.91 o 
   7   0   5        3.88       -0.41     27.75 o 
   8   0   5     2240.72     2296.48    124.05 o 
   9   0   5     1764.31     1538.50    109.03 o 
  10   0   5      981.75      843.11    103.81 o 
  11   0   5      245.57      250.30     72.31 o 
 -11   1   5      219.01      170.64     61.45 o 
 -10   1   5       14.95       16.00     43.50 o 
  -9   1   5       86.65      123.88     49.37 o 
  -8   1   5      236.52      248.99     56.23 o 
  -7   1   5     5185.05     5629.56    227.12 o 
  -6   1   5     3869.34     3915.72     81.68 o 
  -5   1   5        4.96      -14.97     11.33 o 
  -4   1   5     2346.86     2420.02     54.71 o 
  -3   1   5      655.78      594.70     25.22 o 
  -2   1   5     1148.57     1263.04     42.97 o 
  -1   1   5       11.87      -11.75     15.91 o 
   0   1   5     5256.72     5163.34    146.90 o 
   1   1   5     3226.98     3050.15    101.44 o 
   2   1   5     2077.88     2128.86     81.36 o 
   3   1   5      543.34      517.31     29.23 o 
   4   1   5        4.13       -3.08     12.98 o 
   5   1   5     6474.69     7089.76    144.69 o 
   6   1   5     1056.62     1042.76     64.35 o 
   7   1   5       52.47       40.31     34.93 o 
   8   1   5      105.87       99.24     43.17 o 
   9   1   5     2579.80     2605.54    144.45 o 
  10   1   5      199.18      192.92     62.35 o 
 -12   2   5      212.45      256.99     73.53 o 
 -11   2   5        5.00      -42.84     46.76 o 
 -10   2   5      312.35      372.46     73.45 o 
  -9   2   5       79.36      107.32     50.19 o 
  -8   2   5      503.92      511.45     71.49 o 
  -7   2   5       45.94       34.20     19.52 o 
  -6   2   5     3321.01     3442.69     75.93 o 
  -5   2   5     5739.07     6164.42    106.09 o 
  -4   2   5     1628.69     1523.50     48.93 o 
  -3   2   5       10.86        2.02      9.84 o 
  -2   2   5      207.80      274.72     19.22 o 
  -1   2   5     1410.88     1423.18     65.04 o 
   0   2   5      584.05      584.08     41.38 o 
   1   2   5     2217.65     2196.11     85.85 o 
   2   2   5     4848.80     4441.26     95.13 o 
   3   2   5     3378.08     3497.42     84.89 o 
   4   2   5    13709.63    14702.48    250.88 o 
   5   2   5     4796.55     5105.84    117.89 o 
   6   2   5       59.56       19.53     21.68 o 
   7   2   5       35.94        8.65     31.83 o 
   8   2   5      744.91      852.33     80.22 o 
   9   2   5      779.79      778.31     82.18 o 
  10   2   5       50.15       30.20     48.88 o 
 -12   3   5      386.71      348.23     84.47 o 
 -11   3   5        9.92      -43.17     38.93 o 
 -10   3   5     1210.82     1323.70    103.64 o 
  -9   3   5     2291.51     2347.90    130.41 o 
  -8   3   5       22.97      -14.85     23.52 o 
  -7   3   5        0.23      -22.20     14.80 o 
  -6   3   5       36.27       27.85     16.13 o 
  -5   3   5      363.61      393.05     28.19 o 
  -4   3   5     2307.39     2258.86     53.08 o 
  -3   3   5    10302.09     9752.08    139.71 o 
  -2   3   5     1962.02     1982.46    117.72 o 
  -1   3   5       12.92        6.37     15.91 o 
   0   3   5       66.03        3.10     17.46 o 
   1   3   5       51.85       59.25     14.20 o 
   2   3   5        3.50        1.58     12.29 o 
   3   3   5      434.40      417.42     48.48 o 
   4   3   5      469.05      519.65     35.37 o 
   5   3   5     4073.28     3918.69    104.34 o 
   6   3   5     1335.15     1336.45     61.85 o 
   7   3   5      398.93      273.64     60.80 o 
   8   3   5     1437.16     1394.95    101.28 o 
   9   3   5        6.46        9.06     41.95 o 
 -12   4   5        1.38      -23.42     47.50 o 
 -11   4   5      381.53      389.36     78.02 o 
 -10   4   5      330.21      476.68     78.43 o 
  -9   4   5      707.83      839.04     58.21 o 
  -8   4   5        3.95       16.10     24.77 o 
  -7   4   5     1211.02     1403.70     49.57 o 
  -6   4   5      333.32      355.10     29.76 o 
  -5   4   5      110.60       84.59     17.08 o 
  -4   4   5      411.72      424.59     31.93 o 
  -3   4   5     2061.16     2079.57     48.32 o 
  -2   4   5      432.42      414.87     30.10 o 
  -1   4   5      801.87      731.59     37.86 o 
   0   4   5      489.99      443.95     42.19 o 
   1   4   5     6652.61     6810.25    130.57 o 
   2   4   5     7554.64     8222.08    155.91 o 
   3   4   5     3542.81     3438.42     88.76 o 
   4   4   5     3920.17     3874.36    214.51 o 
   5   4   5       57.33       35.65     22.99 o 
   6   4   5     1205.18     1196.82     60.36 o 
   7   4   5      106.03      127.07     48.64 o 
   8   4   5      702.94      787.04     94.75 o 
   9   4   5      131.81      102.66     55.82 o 
 -12   5   5       23.04      -47.17     43.25 o 
 -11   5   5     2255.71     2695.96    149.10 o 
 -10   5   5     1572.30     1684.22     81.76 o 
  -9   5   5      461.67      549.62     54.76 o 
  -8   5   5     2314.22     2410.53     89.65 o 
  -7   5   5     1800.11     1983.64     59.50 o 
  -6   5   5    14776.09    15983.70    288.37 o 
  -5   5   5     5575.07     5989.17    189.17 o 
  -4   5   5     1903.23     1669.54     59.76 o 
  -3   5   5     1765.86     1859.45    116.91 o 
  -2   5   5      319.06      328.08     95.03 o 
  -1   5   5      187.71      174.02     27.07 o 
   0   5   5      641.63      644.89     33.05 o 
   1   5   5       15.70        1.92     13.60 o 
   2   5   5       97.25       60.68     18.68 o 
   3   5   5        9.38       12.47     17.57 o 
   4   5   5      291.16      308.71     36.12 o 
   5   5   5      570.56      587.53     44.30 o 
   6   5   5     2030.96     1971.18     81.48 o 
   7   5   5      142.46      234.14     62.02 o 
 -12   6   5      194.22      272.90     70.59 o 
 -11   6   5      532.01      475.09     60.94 o 
 -10   6   5      233.79      270.91     49.04 o 
  -9   6   5      554.12      764.50     84.30 o 
  -8   6   5     4603.74     4949.36    134.28 o 
  -7   6   5    11378.43    12356.72    191.76 o 
  -6   6   5       50.55       52.58     25.34 o 
  -5   6   5     2268.68     2380.85     59.71 o 
  -4   6   5      247.52      244.97     21.97 o 
  -3   6   5     4231.70     4214.74    108.38 o 
  -2   6   5     1012.02     1019.24     68.43 o 
  -1   6   5      368.58      404.40     41.03 o 
   0   6   5      610.53      481.82     52.88 o 
   1   6   5     2484.99     2363.08    114.91 o 
   2   6   5      472.52      593.87     63.98 o 
   3   6   5     2047.10     2068.88    115.15 o 
   4   6   5     1312.22     1340.35     99.40 o 
   5   6   5      540.53      459.79     74.92 o 
   6   6   5     1248.09     1335.21    106.74 o 
 -11   7   5       19.03      -40.80     60.39 o 
 -10   7   5      130.16       99.56     65.04 o 
  -9   7   5      407.93      544.01     91.16 o 
  -8   7   5      592.43      752.85     95.07 o 
  -7   7   5     5434.81     5561.92    218.30 o 
  -6   7   5      476.40      486.05     48.70 o 
  -5   7   5     3810.93     4115.65    115.65 o 
  -4   7   5     1184.00     1228.59     60.08 o 
  -3   7   5      152.11      154.31     31.24 o 
  -2   7   5       63.69       74.14     25.30 o 
  -1   7   5       14.96      -18.97     17.00 o 
   0   7   5     1978.22     2005.14    109.68 o 
   1   7   5      110.78       43.42     32.97 o 
   2   7   5      381.28      335.41     63.90 o 
   3   7   5     2466.69     2436.93    137.10 o 
   4   7   5     7089.51     7620.59    273.15 o 
   5   7   5      277.48      378.34     79.90 o 
   6   7   5     1238.39     1319.30    116.70 o 
 -11   8   5      864.00     1060.10    132.37 o 
 -10   8   5      133.47      139.63     75.49 o 
  -9   8   5      739.52      813.15    106.42 o 
  -8   8   5      360.11      308.07     78.75 o 
  -7   8   5       21.25      -27.50     45.21 o 
  -6   8   5       83.82       82.47     29.56 o 
  -5   8   5      996.34      984.36     57.79 o 
  -4   8   5     1169.66     1459.74     87.40 o 
  -3   8   5      913.13      940.61     54.36 o 
  -2   8   5      322.34      277.97     51.05 o 
  -1   8   5      622.45      634.68     70.71 o 
   0   8   5      832.61      777.08     78.51 o 
   1   8   5     2872.96     3062.71    152.53 o 
   2   8   5      133.76      202.88     59.41 o 
   3   8   5      957.47      980.70     95.89 o 
   4   8   5       25.53      -20.24     41.62 o 
   5   8   5      417.47      550.54     95.16 o 
 -11   9   5       68.57       98.26     80.55 o 
 -10   9   5      309.31      471.62    107.97 o 
  -9   9   5       11.23        4.73     60.55 o 
  -8   9   5      201.58      177.01     62.84 o 
  -7   9   5       11.61       41.70     49.05 o 
  -6   9   5      106.37       86.72     35.81 o 
  -5   9   5     1551.91     1513.28     75.19 o 
  -4   9   5      598.30      632.75     85.20 o 
  -3   9   5      322.35      377.76     49.47 o 
  -2   9   5      529.63      628.02     59.68 o 
  -1   9   5     1138.28     1190.27     66.25 o 
   0   9   5     3805.26     3801.69    177.34 o 
   1   9   5     1878.87     1885.34    125.68 o 
   2   9   5       12.47      -54.60     36.40 o 
   3   9   5      189.88      202.55     71.33 o 
   4   9   5       91.61       52.88     58.51 o 
 -10  10   5      113.76      -52.96     54.92 o 
  -9  10   5       85.74        7.18     54.68 o 
  -8  10   5      207.39       75.41     70.02 o 
  -7  10   5      844.78      693.92    108.05 o 
  -6  10   5       39.93        9.61     32.22 o 
  -5  10   5       33.17       38.54     32.26 o 
  -4  10   5     1146.33     1017.88     66.13 o 
  -3  10   5      869.88      894.78     63.29 o 
  -2  10   5      223.94      202.78     45.60 o 
  -1  10   5      136.65      120.37     57.53 o 
   0  10   5       94.53       57.37     53.62 o 
   1  10   5       80.55       29.30     47.99 o 
   2  10   5      293.64      256.82     74.35 o 
   3  10   5     1154.15     1219.73    118.90 o 
  -9  11   5       29.58      -22.61     66.19 o 
  -8  11   5      500.87      339.90     86.34 o 
  -7  11   5     1322.02     1350.47    121.27 o 
  -6  11   5      126.64       40.18     41.01 o 
  -5  11   5      687.96      960.19     90.67 o 
  -4  11   5       14.08      -39.62     30.20 o 
  -3  11   5     1248.09     1092.60     74.22 o 
  -2  11   5     1392.76     1409.38     80.18 o 
  -1  11   5      616.23      719.63    104.87 o 
   0  11   5       54.91       -7.26     44.23 o 
   1  11   5      883.41      898.19    102.66 o 
   2  11   5      300.80      263.84     86.91 o 
  -8  12   5      762.30     1011.55    139.88 o 
  -7  12   5       13.16       42.84     72.47 o 
  -6  12   5       54.77       47.46     39.86 o 
  -5  12   5      509.74      511.88     73.04 o 
  -4  12   5      249.78      302.50     57.39 o 
  -3  12   5        0.12      -15.61     34.82 o 
  -2  12   5        8.69      -13.50     35.50 o 
  -1  12   5        5.70      -23.99     51.41 o 
   1 -12   6        3.99      -50.11     58.19 o 
   2 -12   6       80.52       62.02     70.51 o 
   3 -12   6       12.31      -21.71     64.47 o 
   4 -12   6      258.97       83.98     67.41 o 
   6 -12   6      377.27      319.01     87.08 o 
   7 -12   6       73.39       75.98     68.63 o 
  -2 -11   6     1127.64     1129.39    126.09 o 
  -1 -11   6      164.21      247.36     90.67 o 
   0 -11   6     1200.24     1311.95    131.47 o 
   1 -11   6        1.31      -46.19     46.35 o 
   2 -11   6      650.74      726.98    120.62 o 
   3 -11   6      176.77      136.94     68.39 o 
   4 -11   6      984.73      961.28    105.68 o 
   5 -11   6      571.83      627.03     71.25 o 
   6 -11   6      227.38      221.73     78.59 o 
   7 -11   6       14.22       18.12     66.92 o 
   8 -11   6     1037.86     1109.48    143.06 o 
   9 -11   6     1365.75     1294.65    132.78 o 
  -3 -10   6     1038.60      798.63    121.92 o 
  -2 -10   6      436.60      471.21    100.22 o 
  -1 -10   6      420.11      466.15     97.36 o 
   0 -10   6      560.74      753.09    113.03 o 
   1 -10   6     1443.94     1489.70    130.82 o 
   2 -10   6      194.16      142.00     69.94 o 
   3 -10   6        5.48      -41.38     42.36 o 
   4 -10   6       75.88       89.83     51.54 o 
   5 -10   6       97.76       38.82     37.43 o 
   6 -10   6      300.34      277.96     83.24 o 
   7 -10   6     1626.87     1622.23    136.86 o 
   8 -10   6      168.29      172.20     77.28 o 
  -5  -9   6       41.63       44.31     62.27 o 
  -4  -9   6       14.89      -31.50     54.35 o 
  -3  -9   6       54.64      -10.53     52.15 o 
  -2  -9   6      158.72       87.16     69.53 o 
  -1  -9   6      355.38      372.22     89.93 o 
   0  -9   6      311.58      295.43     83.24 o 
   1  -9   6      703.12      892.56    116.13 o 
   2  -9   6     1564.24     1657.32    122.82 o 
   3  -9   6      386.48      325.49    116.95 o 
   4  -9   6     6244.97     6089.13    165.57 o 
   5  -9   6     1014.55      888.13    105.72 o 
   6  -9   6       25.35       38.68     31.99 o 
   7  -9   6     1438.14     1546.99     95.56 o 
   8  -9   6      657.45      672.30     70.92 o 
   9  -9   6      287.87      284.41     59.90 o 
  10  -9   6      424.33      456.85     79.00 o 
  -6  -8   6      326.35      496.84     99.89 o 
  -5  -8   6       18.65       -4.65     55.98 o 
  -4  -8   6       63.97       10.38     33.39 o 
  -3  -8   6       17.23       -2.48     30.37 o 
  -2  -8   6        4.97      -14.19     30.11 o 
  -1  -8   6       27.26      -19.26     41.62 o 
   0  -8   6     1939.13     1981.96    133.27 o 
   1  -8   6      557.92      561.88     84.63 o 
   2  -8   6     5411.23     5365.07    142.10 o 
   3  -8   6     8737.39     8880.97    202.26 o 
   4  -8   6       20.10      -17.46     36.56 o 
   5  -8   6      442.67      394.44    129.19 o 
   6  -8   6       41.40       17.06     30.11 o 
   7  -8   6      448.86      583.10     70.18 o 
   8  -8   6        0.89      -26.52     29.95 o 
   9  -8   6       12.14       -7.59     35.50 o 
  10  -8   6      504.61      548.90     82.34 o 
  11  -8   6     1547.93     1580.28    119.88 o 
  -7  -7   6        9.13      -47.47     47.50 o 
  -6  -7   6      325.60      304.90     57.51 o 
  -5  -7   6      631.46      675.30    146.12 o 
  -4  -7   6     1072.32     1111.02     71.05 o 
  -3  -7   6        3.04        1.13     26.92 o 
  -2  -7   6       90.26       37.35     26.90 o 
  -1  -7   6     2832.46     3211.57    165.99 o 
   0  -7   6      115.16       90.50     50.11 o 
   1  -7   6      807.01      800.99     50.36 o 
   2  -7   6      177.34       68.96     46.93 o 
   3  -7   6     8493.71     7212.22    250.30 o 
   5  -7   6        2.60       -6.97     22.52 o 
   6  -7   6     3967.14     4138.16    157.59 o 
   7  -7   6      498.88      551.60     70.67 o 
   8  -7   6      378.04      387.56     68.14 o 
   9  -7   6        2.00      -28.32     33.46 o 
  10  -7   6     1049.38     1102.95     96.71 o 
  11  -7   6       75.07       31.01     52.64 o 
  -8  -6   6        5.16      -32.76     37.25 o 
  -7  -6   6        8.98      -31.68     35.00 o 
  -6  -6   6        0.06      -33.39     30.81 o 
  -5  -6   6        0.15      -24.63     30.60 o 
  -4  -6   6      688.04      689.76     57.86 o 
  -3  -6   6       16.45       16.03     23.17 o 
  -2  -6   6      408.83      419.42     68.31 o 
  -1  -6   6      873.01      713.18     77.53 o 
   0  -6   6     2001.13     1887.62    117.60 o 
   1  -6   6     1401.91     1299.22     95.48 o 
   2  -6   6     2537.47     2422.24    128.53 o 
   3  -6   6     2086.19     2201.33    119.56 o 
   4  -6   6       93.97       39.99     28.40 o 
   5  -6   6      697.51      684.44     31.57 o 
   6  -6   6     1920.80     1842.82    100.46 o 
   7  -6   6     2593.18     2997.02    137.19 o 
   8  -6   6      482.27      453.34     67.82 o 
   9  -6   6       30.75       23.10     38.68 o 
  10  -6   6      160.09      115.56     55.98 o 
  11  -6   6       80.43       24.16     49.70 o 
  -8  -5   6     2003.94     2244.00    105.95 o 
  -7  -5   6     2803.96     2832.99    115.39 o 
  -6  -5   6      161.29      184.86     43.25 o 
  -5  -5   6      151.58      146.22     38.45 o 
  -4  -5   6       59.45       44.14     28.77 o 
  -3  -5   6      512.11      558.56    125.72 o 
  -2  -5   6     1018.08     1054.69     55.30 o 
  -1  -5   6     1790.50     1716.49    108.54 o 
   0  -5   6     1316.82     1201.94     89.69 o 
   1  -5   6     6507.01     6565.38    225.40 o 
   2  -5   6        1.04       -7.34     23.59 o 
   3  -5   6     1179.97     1061.71     77.08 o 
   4  -5   6     5776.91     6016.36    121.37 o 
   5  -5   6     1751.79     1902.76     65.18 o 
   6  -5   6      658.09      735.87     67.33 o 
   7  -5   6     3108.67     3257.43    142.98 o 
   8  -5   6      804.47      771.70     77.77 o 
   9  -5   6     4481.33     4625.69    189.09 o 
  10  -5   6     2655.61     2557.31    146.33 o 
  11  -5   6      115.72      146.00     65.21 o 
  -9  -4   6     1544.30     1615.78    129.92 o 
  -8  -4   6       85.05       97.27     41.51 o 
  -7  -4   6     1428.16     1425.61     78.53 o 
  -6  -4   6      459.36      478.33     55.54 o 
  -5  -4   6     3066.29     2991.24    105.11 o 
  -4  -4   6     3407.15     3585.85    162.24 o 
  -3  -4   6      306.66      258.50     46.56 o 
  -2  -4   6      352.88      339.63     37.66 o 
  -1  -4   6     3477.19     3608.84    154.81 o 
   0  -4   6     4945.88     5107.43    187.86 o 
   1  -4   6        3.06        2.45     22.69 o 
   2  -4   6     2614.41     2757.66    120.13 o 
   3  -4   6       95.96      148.56     22.89 o 
   4  -4   6     5442.19     6258.45    185.66 o 
   5  -4   6      408.40      414.92     33.23 o 
   6  -4   6       33.48       43.82     30.69 o 
   7  -4   6        9.71        6.86     27.42 o 
   8  -4   6       67.31       27.01     34.44 o 
   9  -4   6      568.30      674.91     84.63 o 
  10  -4   6        3.41      -53.54     35.91 o 
  11  -4   6      186.10      206.39     66.10 o 
 -10  -3   6       13.43       40.72     57.62 o 
  -9  -3   6     1027.82     1103.11    107.15 o 
  -8  -3   6     1783.02     1744.72    125.60 o 
  -7  -3   6      157.10      150.74     47.37 o 
  -6  -3   6     2394.77     2510.99     96.16 o 
  -5  -3   6      453.54      470.30     48.66 o 
  -4  -3   6      740.35      684.01     66.47 o 
  -3  -3   6      228.68      207.34     30.88 o 
  -2  -3   6       21.27       -6.63     14.39 o 
  -1  -3   6     1151.22     1215.33     82.02 o 
   0  -3   6      232.57      150.65     40.48 o 
   1  -3   6      782.46      695.67     37.15 o 
   2  -3   6    20898.88    23503.28    343.15 o 
   3  -3   6     4106.79     4344.22    143.06 o 
   4  -3   6     5687.52     5940.62    125.59 o 
   5  -3   6     2551.60     2625.49     73.24 o 
   6  -3   6     3971.49     4109.84    157.83 o 
   7  -3   6     1963.31     1949.07    109.27 o 
   8  -3   6      906.21      870.53     77.20 o 
   9  -3   6      422.96      280.49     60.31 o 
  10  -3   6        4.46      -40.89     38.11 o 
  11  -3   6        9.96      -27.91     42.52 o 
 -10  -2   6        1.05      -63.90     42.60 o 
  -9  -2   6      372.92      479.78     84.71 o 
  -8  -2   6       51.55       -0.16     37.62 o 
  -7  -2   6      361.66      429.63     57.58 o 
  -6  -2   6      410.19      378.48     44.90 o 
  -5  -2   6     1492.41     1492.50     67.40 o 
  -4  -2   6      253.68      222.21     38.52 o 
  -3  -2   6     1737.94     1467.50     79.08 o 
  -2  -2   6      502.14      482.55     27.64 o 
  -1  -2   6     4018.75     3527.50     87.95 o 
   0  -2   6     3686.97     3949.63    130.78 o 
   1  -2   6     2435.67     2538.21    106.34 o 
   2  -2   6       40.83       25.05     23.18 o 
   3  -2   6     5598.24     6154.89    175.22 o 
   4  -2   6      861.85      914.37     50.80 o 
   5  -2   6     7274.04     7748.51    150.74 o 
   6  -2   6     5139.68     5022.64    177.26 o 
   7  -2   6      944.34      956.79     80.06 o 
   8  -2   6      114.39      102.83     42.36 o 
   9  -2   6       26.18        0.33     35.09 o 
  10  -2   6     1171.03     1075.45     98.83 o 
  11  -2   6      522.42      550.54     91.32 o 
 -10  -1   6       14.74      -33.46     44.72 o 
  -9  -1   6       28.22       41.54     51.74 o 
  -8  -1   6       14.31       11.39     19.12 o 
  -7  -1   6       83.54       48.87     19.45 o 
  -6  -1   6     2162.74     1907.07     57.12 o 
  -5  -1   6       18.82       19.87     20.75 o 
  -4  -1   6     5710.78     5349.61     97.12 o 
  -3  -1   6     5352.53     5309.50     93.87 o 
  -2  -1   6    45399.40    46594.28    525.86 o 
  -1  -1   6    26867.97    29214.65    652.87 o 
   0  -1   6     1293.25     1496.88     77.20 o 
   1  -1   6      112.48      137.19     30.11 o 
   2  -1   6      393.08      351.82     38.27 o 
   3  -1   6     1926.17     1764.72     76.88 o 
   4  -1   6       18.61        6.76     13.70 o 
   5  -1   6        6.66       -1.37     14.57 o 
   6  -1   6     3547.54     3521.27     91.32 o 
   7  -1   6     2035.91     2089.93    112.78 o 
   8  -1   6      216.40      205.33     54.92 o 
   9  -1   6     3829.34     3725.63    173.66 o 
  10  -1   6      185.20      215.45     64.96 o 
  11  -1   6       46.54       43.50     59.90 o 
 -11   0   6       89.34      103.64     58.68 o 
 -10   0   6       69.07       58.19     50.27 o 
  -9   0   6     1534.37     1484.80    114.91 o 
  -8   0   6       75.86      100.71     49.94 o 
  -7   0   6      644.07      618.70     35.17 o 
  -6   0   6      536.25      480.60     33.67 o 
  -5   0   6      851.07      838.33     34.36 o 
  -4   0   6     2279.88     2342.14     75.24 o 
  -3   0   6      252.96      169.59     31.05 o 
  -2   0   6      919.57      892.08     41.13 o 
  -1   0   6     3573.78     3949.24    136.37 o 
   0   0   6       98.49      134.49     31.09 o 
   1   0   6     4716.25     4312.80    136.37 o 
   2   0   6     4588.98     4781.41    144.69 o 
   3   0   6       62.08       65.81     17.16 o 
   4   0   6      922.56      961.57     42.71 o 
   5   0   6     2756.45     2827.38     79.11 o 
   6   0   6      624.89      639.61     39.85 o 
   7   0   6      430.30      329.54     55.66 o 
   8   0   6        9.33        2.37     36.23 o 
   9   0   6     1878.14     1621.74    114.91 o 
  10   0   6     1734.04     1673.72    125.35 o 
 -11   1   6       91.78       99.32     58.19 o 
 -10   1   6      352.15      337.45     74.10 o 
  -9   1   6     1026.28     1189.29    101.93 o 
  -8   1   6      605.61      771.29     89.77 o 
  -7   1   6       37.28       29.66     24.41 o 
  -6   1   6       28.05       21.14     17.41 o 
  -5   1   6      728.69      690.15     33.07 o 
  -4   1   6     7267.02     7317.63    118.93 o 
  -3   1   6     2996.02     2987.03     63.40 o 
  -2   1   6      224.09      179.97     32.64 o 
  -1   1   6     2278.59     2352.22     95.40 o 
   0   1   6     3525.14     3820.37    126.98 o 
   1   1   6      426.91      428.20     39.17 o 
   2   1   6     1832.93     1593.83     73.37 o 
   3   1   6      265.97      273.85     33.58 o 
   4   1   6     2209.74     2189.11     67.69 o 
   5   1   6       86.13       38.74     20.57 o 
   6   1   6       17.40       -2.29     26.40 o 
   7   1   6     1110.06      933.12     78.18 o 
   8   1   6     3407.85     3563.06    164.12 o 
   9   1   6     2262.21     2210.06    134.41 o 
  10   1   6      795.82      647.98     95.16 o 
 -11   2   6      665.49      889.21    108.46 o 
 -10   2   6      566.29      647.24     92.54 o 
  -9   2   6      762.42      785.49     81.53 o 
  -8   2   6      394.05      441.18     72.06 o 
  -7   2   6      615.05      611.06     37.18 o 
  -6   2   6     4415.22     4571.30    111.83 o 
  -5   2   6       68.67       98.55     33.79 o 
  -4   2   6      333.12      318.21     28.93 o 
  -3   2   6      905.00      909.40     40.23 o 
  -2   2   6     2151.90     1940.34     85.53 o 
  -1   2   6     3536.47     3391.03    117.93 o 
   0   2   6    10937.88    10668.04    268.74 o 
   1   2   6      716.98      625.94     48.31 o 
   2   2   6     1751.61     1612.80     53.74 o 
   3   2   6       87.84       81.48     20.05 o 
   4   2   6      849.13      803.97     42.33 o 
   5   2   6     4127.16     4402.83    110.64 o 
   6   2   6     2860.62     2725.90     88.79 o 
   7   2   6      190.35      173.34     49.29 o 
   8   2   6      169.44      278.04     63.41 o 
   9   2   6      311.85      263.43     68.06 o 
  10   2   6        1.07      -47.90     42.03 o 
 -11   3   6      539.81      672.05     94.83 o 
 -10   3   6      440.66      457.99     80.96 o 
  -9   3   6      577.96      597.38     83.57 o 
  -8   3   6       47.60       22.01     26.97 o 
  -7   3   6      205.95      134.99     34.41 o 
  -6   3   6     3919.15     4073.24    112.44 o 
  -5   3   6     4984.02     5201.05     97.07 o 
  -4   3   6       25.70       31.64     13.78 o 
  -3   3   6     4243.71     4264.63     79.21 o 
  -2   3   6     3285.01     3365.93    215.65 o 
  -1   3   6     2928.36     2757.50    105.36 o 
   0   3   6     1165.69     1014.89     62.59 o 
   1   3   6     2123.16     2165.09     94.42 o 
   2   3   6     4606.81     4696.40    104.96 o 
   3   3   6      638.56      625.43     37.49 o 
   4   3   6     1145.44     1137.11     51.75 o 
   5   3   6     2064.60     2202.45     76.12 o 
   6   3   6      267.56      289.71     80.55 o 
   7   3   6      123.59       66.35     43.42 o 
   8   3   6       14.33       -1.39     42.44 o 
   9   3   6        4.27       -3.18     43.91 o 
 -12   4   6       51.09       51.33     52.31 o 
 -11   4   6     1114.59     1206.59    104.30 o 
 -10   4   6     1036.66     1184.80    101.93 o 
  -9   4   6       49.81       16.33     30.13 o 
  -8   4   6      183.71      228.77     39.88 o 
  -7   4   6      263.11      306.65     37.54 o 
  -6   4   6     1689.47     1707.91     53.83 o 
  -5   4   6        4.78        2.66     14.00 o 
  -4   4   6     1048.71      957.59     35.79 o 
  -3   4   6     2924.91     2676.64     59.18 o 
  -2   4   6    24000.51    24319.35    421.02 o 
  -1   4   6       61.25       55.82     26.93 o 
   0   4   6     8233.03     8077.60    227.93 o 
   1   4   6      481.34      420.11     29.09 o 
   2   4   6     1090.28     1011.18     44.98 o 
   3   4   6      376.00      320.95     33.94 o 
   4   4   6        1.21       -3.18     18.61 o 
   5   4   6       48.62       58.56     26.27 o 
   6   4   6      696.55      687.84     73.45 o 
   7   4   6      196.34       87.57     51.25 o 
   8   4   6      928.01      907.49     87.00 o 
 -12   5   6        0.99        5.55     47.17 o 
 -11   5   6       25.84       85.12     50.11 o 
 -10   5   6      348.80      574.20     80.63 o 
  -9   5   6      296.78      386.75     50.32 o 
  -8   5   6      179.43      184.93     51.37 o 
  -7   5   6     5784.47     6395.69    121.56 o 
  -6   5   6      237.66      279.99     29.27 o 
  -5   5   6      688.73      653.79     34.10 o 
  -4   5   6      644.10      634.10     30.13 o 
  -3   5   6     8583.62     8642.01    174.50 o 
  -2   5   6      434.13      427.54     92.99 o 
  -1   5   6       14.56      -29.38     19.59 o 
   0   5   6     2280.98     2225.63     62.85 o 
   1   5   6     1454.58     1330.95     50.29 o 
   2   5   6     2903.72     3220.92     87.52 o 
   3   5   6      241.30      173.85     50.35 o 
   4   5   6       11.11      -14.05     18.82 o 
   5   5   6       17.29        3.63     21.69 o 
   6   5   6      644.29      661.95     58.88 o 
 -11   6   6      384.64      410.98     78.34 o 
 -10   6   6      693.64      722.89     67.97 o 
  -9   6   6      520.91      728.10     81.94 o 
  -8   6   6      797.38      883.11    124.82 o 
  -7   6   6     1440.07     1613.85     57.23 o 
  -6   6   6     7469.93     7985.02    137.80 o 
  -5   6   6      624.95      682.64     36.43 o 
  -4   6   6      394.78      378.78     51.86 o 
  -3   6   6     1058.70     1030.59     52.15 o 
  -2   6   6       61.73       14.05     20.21 o 
  -1   6   6      290.62      293.63     50.11 o 
   0   6   6       87.52       75.82     34.11 o 
   1   6   6        4.84        7.18     27.18 o 
   2   6   6     1875.15     1906.31    108.87 o 
   3   6   6      133.57      115.48     43.99 o 
   4   6   6     3709.76     4070.83    177.34 o 
   5   6   6     2513.54     2825.23    152.20 o 
   6   6   6       17.94       25.46     48.88 o 
 -11   7   6      243.77      295.18     83.81 o 
 -10   7   6      316.05      560.41    101.20 o 
  -7   7   6        1.70       -6.10     32.68 o 
  -6   7   6      669.01      537.75    100.71 o 
  -5   7   6       15.92       25.12     22.86 o 
  -4   7   6     1281.55     1227.51     60.48 o 
  -3   7   6     3690.34     3716.42    109.09 o 
  -2   7   6        6.50       21.26     22.31 o 
  -1   7   6      562.27      381.28     58.43 o 
   0   7   6      963.03      862.61     73.04 o 
   1   7   6     2028.62     2108.78    117.76 o 
   2   7   6     1368.51     1415.43    101.28 o 
   3   7   6     2127.04     2311.50    133.84 o 
   4   7   6      116.23       61.37     48.88 o 
   5   7   6     2194.58     2380.30    145.84 o 
   6   7   6      425.20      605.70     97.85 o 
 -11   8   6      221.58      148.20     73.12 o 
 -10   8   6      189.61       41.95     51.99 o 
  -9   8   6      196.16       64.06     50.43 o 
  -7   8   6       45.74       39.09     50.84 o 
  -6   8   6       98.86      107.56     35.28 o 
  -5   8   6     2244.23     2403.51     91.90 o 
  -4   8   6     1270.26     1241.53     87.12 o 
  -3   8   6       18.52        5.29     23.47 o 
  -2   8   6      937.02      931.58     69.29 o 
  -1   8   6      558.34      560.00     73.37 o 
   0   8   6      825.44      843.02     79.41 o 
   1   8   6      301.66      168.03     54.03 o 
   2   8   6      506.51      564.98     85.77 o 
   3   8   6     1642.51     1463.66    114.33 o 
   4   8   6     2113.09     2161.91    142.08 o 
   5   8   6      122.63       98.83     56.88 o 
 -10   9   6      300.01      102.42     55.90 o 
  -9   9   6       26.82      -38.76     39.74 o 
  -8   9   6      108.16       43.25     51.58 o 
  -7   9   6      602.81      315.58     72.96 o 
  -6   9   6      762.64      716.23     55.55 o 
  -5   9   6      549.82      485.67     53.28 o 
  -4   9   6      128.40       76.34     30.56 o 
  -3   9   6       16.94        9.88     25.83 o 
  -2   9   6       11.55      -33.35     37.38 o 
  -1   9   6       60.15       35.58     42.19 o 
   0   9   6      885.62      844.17     85.28 o 
   1   9   6       69.50       42.52     48.39 o 
   2   9   6       10.80       19.42     47.66 o 
   3   9   6      279.99      234.06     71.49 o 
   4   9   6        6.50       12.81     53.70 o 
 -10  10   6      337.28       94.99     59.49 o 
  -9  10   6       16.36      -20.57     55.82 o 
  -7  10   6     2936.09     3049.49    175.70 o 
  -6  10   6      489.59      418.14     55.22 o 
  -5  10   6      727.71      814.91     65.74 o 
  -4  10   6        4.28      -29.03     29.80 o 
  -3  10   6     1679.82     1782.06     86.50 o 
  -2  10   6      828.15      817.99    105.15 o 
  -1  10   6      365.80      297.63     69.78 o 
   0  10   6      754.83      732.44    101.44 o 
   1  10   6      237.41      223.36     66.10 o 
   2  10   6        3.91       22.61     55.25 o 
   3  10   6       18.32       14.69     51.66 o 
  -9  11   6       28.19        8.49     67.08 o 
  -8  11   6       72.84      -17.06     54.68 o 
  -7  11   6      898.70      932.14    106.74 o 
  -6  11   6      619.92      510.60     66.79 o 
  -5  11   6     1006.03      985.61     74.10 o 
  -4  11   6     1487.41     1568.79     86.53 o 
  -3  11   6       31.48       54.57     37.08 o 
  -2  11   6        4.26      -26.69     46.19 o 
  -1  11   6        1.10      -49.37     39.91 o 
   0  11   6        7.01       12.16     52.39 o 
   1  11   6      139.70       68.31     62.10 o 
  -7  12   6       50.36      -14.77     73.53 o 
  -6  12   6      427.05      409.51     90.18 o 
  -5  12   6        3.13      -46.42     38.12 o 
  -4  12   6      142.96      149.99     49.16 o 
  -3  12   6      127.08       97.93     45.61 o 
  -2  12   6        0.65       -2.29     50.03 o 
   1 -12   7       78.88       55.17     65.86 o 
   2 -12   7      355.72      221.00     80.79 o 
   3 -12   7       75.87       51.74     69.78 o 
   4 -12   7      335.82      179.95     79.16 o 
  -1 -11   7      107.17       -1.06     61.94 o 
   0 -11   7       72.22        3.51     59.66 o 
   1 -11   7      391.35      392.95     98.50 o 
   2 -11   7        9.50       -2.53     62.02 o 
   3 -11   7       50.24      -28.64     55.82 o 
   4 -11   7       55.67       27.83     60.15 o 
   6 -11   7      300.51      373.61     91.32 o 
   7 -11   7     2036.18     1777.86    142.82 o 
   8 -11   7     1044.68     1028.36    117.52 o 
  -3 -10   7     2053.37     2283.18    173.50 o 
  -2 -10   7      216.88      302.28     88.87 o 
  -1 -10   7      481.58      530.38    111.15 o 
   0 -10   7     1294.68     1333.01    125.76 o 
   1 -10   7      105.22       93.85     67.16 o 
   2 -10   7      286.64      305.30     84.22 o 
   3 -10   7        4.12       -3.02     52.07 o 
   5 -10   7      796.69      760.30     99.48 o 
   6 -10   7      352.14      311.01     89.12 o 
  -4  -9   7      263.53      138.49     74.75 o 
  -3  -9   7        1.59      -15.51     53.37 o 
  -2  -9   7        4.36       31.42     58.68 o 
  -1  -9   7       28.97      -34.19     52.31 o 
   0  -9   7      891.43     1064.67    109.44 o 
   1  -9   7      942.11      943.00    103.24 o 
   2  -9   7        2.07       -5.96     44.64 o 
   3  -9   7       55.67        4.49     39.99 o 
   4  -9   7      762.54      603.54    124.70 o 
   5  -9   7      220.27      175.46     85.20 o 
   6  -9   7     1854.18     1821.19    103.56 o 
   7  -9   7      875.99      949.12     81.85 o 
   8  -9   7     1321.89     1168.64     90.99 o 
   9  -9   7     1948.98     2001.14    125.76 o 
  10  -9   7        6.25      -37.95     40.89 o 
  -5  -8   7      752.79      769.25     77.94 o 
  -4  -8   7      141.61      117.25     43.15 o 
  -3  -8   7      764.25      805.42     76.35 o 
  -2  -8   7     1426.68     1570.82    127.72 o 
  -1  -8   7      705.19      696.21    103.89 o 
   0  -8   7      359.63      293.63     75.49 o 
   1  -8   7     2426.95     2482.64    151.55 o 
   2  -8   7      627.79      497.16     88.06 o 
   3  -8   7     4521.99     4357.20    197.98 o 
   4  -8   7     3083.79     2525.64    143.31 o 
   5  -8   7      234.78      207.53     60.72 o 
   6  -8   7        0.58       -4.98     26.69 o 
   7  -8   7      218.06      233.16     55.00 o 
   8  -8   7      238.58      148.37     48.80 o 
   9  -8   7      145.45      149.92     54.19 o 
  10  -8   7     1117.32     1147.10    101.20 o 
  -6  -7   7      287.81      169.80     49.56 o 
  -5  -7   7      219.76      150.24     72.80 o 
  -4  -7   7       56.72       -3.36     31.51 o 
  -3  -7   7      289.08      316.40     49.84 o 
  -2  -7   7       14.81        1.13     22.79 o 
  -1  -7   7        1.73      -11.10     39.50 o 
   0  -7   7      192.88      102.09     54.60 o 
   1  -7   7      407.79      386.42     73.20 o 
   2  -7   7      364.46      234.06     61.45 o 
   3  -7   7     3005.99     2787.36    148.86 o 
   4  -7   7     1536.60     1024.44     86.42 o 
   5  -7   7       69.71       25.64     18.85 o 
   6  -7   7      668.52      688.05     77.61 o 
   7  -7   7      328.69      395.07     66.51 o 
   8  -7   7      206.82      241.40     56.15 o 
   9  -7   7      749.91      793.24     94.18 o 
  10  -7   7      872.84      943.32     90.59 o 
  11  -7   7      275.01      299.67     73.94 o 
  -7  -6   7       77.91       55.15     40.72 o 
  -6  -6   7      137.47       80.72     62.76 o 
  -5  -6   7     1660.15     1791.39     90.36 o 
  -4  -6   7     3605.55     3636.17    124.32 o 
  -3  -6   7      903.61      845.17     57.15 o 
  -2  -6   7      922.37      855.29     55.21 o 
  -1  -6   7     1568.88     1548.86    112.29 o 
   0  -6   7     1246.10     1200.15     98.26 o 
   1  -6   7     6164.12     6474.15    239.44 o 
   2  -6   7     1034.15      856.98     83.98 o 
   3  -6   7      375.41      228.59     58.27 o 
   4  -6   7       10.21      -11.48     15.36 o 
   5  -6   7      802.33      784.48     37.98 o 
   6  -6   7     2175.95     2326.76    119.15 o 
   7  -6   7      294.55      421.43     67.82 o 
   8  -6   7        4.99       19.59     34.85 o 
   9  -6   7      412.32      377.61     70.92 o 
  10  -6   7        7.95       25.54     45.86 o 
  11  -6   7      111.02       82.51     56.80 o 
  -8  -5   7      170.61      115.33     47.27 o 
  -7  -5   7      369.41      322.24     55.79 o 
  -6  -5   7      874.62      863.27     69.10 o 
  -5  -5   7      343.55      259.06     45.30 o 
  -4  -5   7      642.66      675.47     80.18 o 
  -3  -5   7      179.79      170.74     36.27 o 
  -2  -5   7        0.83        2.08     19.32 o 
  -1  -5   7     2325.22     2492.27    136.45 o 
   0  -5   7     2496.88     2341.61    131.31 o 
   1  -5   7      177.55      115.07     44.89 o 
   2  -5   7      721.21      694.82     70.51 o 
   3  -5   7      456.61      454.13     39.80 o 
   4  -5   7     1787.04     1841.07     62.28 o 
   5  -5   7     1813.61     1921.20     69.71 o 
   6  -5   7      349.72      390.99     61.86 o 
   7  -5   7       85.90      116.54     41.95 o 
   8  -5   7      209.41      127.15     51.66 o 
   9  -5   7       94.34       93.12     48.56 o 
  10  -5   7       75.73       53.05     48.23 o 
  11  -5   7      200.33      191.37     65.53 o 
  -9  -4   7      122.55       48.80     65.78 o 
  -8  -4   7     4011.44     4339.28    145.48 o 
  -7  -4   7     1600.88     1579.80    101.40 o 
  -6  -4   7       86.21       31.72     46.31 o 
  -5  -4   7       16.73      -19.85     27.09 o 
  -4  -4   7      251.36      200.65     71.69 o 
  -3  -4   7       59.13       10.42     31.09 o 
  -2  -4   7      226.26      185.22     37.62 o 
  -1  -4   7      408.97      413.19     69.37 o 
   0  -4   7     2290.70     2332.56    123.64 o 
   1  -4   7     8897.56     8712.65    310.24 o 
   2  -4   7     2574.28     2479.33     75.80 o 
   3  -4   7    19839.19    23106.34    346.70 o 
   4  -4   7     1671.82     1721.55     88.46 o 
   5  -4   7     1031.56     1021.73     65.45 o 
   6  -4   7        6.01       34.44     33.46 o 
   7  -4   7      224.40      260.66     59.09 o 
   8  -4   7       69.00       18.61     38.68 o 
   9  -4   7      832.54      860.81     85.12 o 
  10  -4   7     1242.27     1197.13    106.01 o 
  11  -4   7      511.06      526.54     95.65 o 
  -9  -3   7      284.28      258.86     79.32 o 
  -8  -3   7      584.17      678.50    102.01 o 
  -7  -3   7      368.82      364.64     53.54 o 
  -6  -3   7     1029.67     1088.50     66.55 o 
  -5  -3   7     1162.49     1069.96     62.33 o 
  -4  -3   7      598.07      593.72     46.30 o 
  -3  -3   7      227.99      175.98     31.97 o 
  -2  -3   7       28.32        7.21     16.97 o 
  -1  -3   7     5327.14     5169.20    140.08 o 
   0  -3   7     4259.18     4573.95    108.90 o 
   1  -3   7     4829.70     4939.64    161.14 o 
   2  -3   7     1120.05     1182.93     78.67 o 
   3  -3   7    19430.29    21833.42    508.26 o 
   4  -3   7     5772.44     6803.36    198.07 o 
   5  -3   7     1682.93     1790.40     63.05 o 
   6  -3   7     1651.26     1739.34    102.66 o 
   7  -3   7        1.03      -15.75     29.95 o 
   8  -3   7      232.89      306.77     63.33 o 
   9  -3   7        6.43      -19.59     30.69 o 
  10  -3   7      886.81      914.51    106.83 o 
  11  -3   7      199.19      207.37     68.63 o 
 -10  -2   7     1004.83     1154.53    111.80 o 
  -9  -2   7      541.24      756.68    102.99 o 
  -8  -2   7       48.22       21.04     22.23 o 
  -7  -2   7      725.29      774.88     43.37 o 
  -6  -2   7       51.62       31.90     20.80 o 
  -5  -2   7        0.20      -22.20     14.80 o 
  -4  -2   7     1216.47     1085.07     42.99 o 
  -3  -2   7       29.30       17.55     14.12 o 
  -2  -2   7     3354.71     3104.21     73.32 o 
  -1  -2   7     3313.86     3518.55     91.47 o 
   0  -2   7      940.67     1022.08     53.82 o 
   1  -2   7     2448.75     2365.28    107.56 o 
   2  -2   7    18207.88    20565.45    482.64 o 
   3  -2   7     2278.01     2276.65     97.85 o 
   4  -2   7     2465.24     2410.42     73.41 o 
   5  -2   7     1083.97     1139.74     49.77 o 
   6  -2   7     3337.24     3499.00    150.24 o 
   7  -2   7     5374.79     5698.12    208.02 o 
   8  -2   7       15.51        7.43     34.11 o 
   9  -2   7     1520.98     1576.69    112.38 o 
  10  -2   7       98.06      167.95     63.90 o 
  11  -2   7      175.81      114.09     57.86 o 
 -10  -1   7      449.44      707.55    102.58 o 
  -9  -1   7      156.21      151.47     62.68 o 
  -8  -1   7      811.88      822.25     43.93 o 
  -7  -1   7     2096.91     2169.47     65.99 o 
  -6  -1   7      945.50      810.06     47.09 o 
  -5  -1   7     1051.72     1009.40     42.62 o 
  -4  -1   7      169.89      142.83     21.11 o 
  -3  -1   7      558.55      510.37     28.37 o 
  -2  -1   7      711.37      736.39     58.92 o 
  -1  -1   7      468.35      477.82     52.56 o 
   0  -1   7     4509.56     4828.82    164.20 o 
   1  -1   7      317.81      462.15     48.15 o 
   2  -1   7     1308.60     1456.48     76.55 o 
   3  -1   7      130.37      144.86     34.77 o 
   4  -1   7      906.73      820.51     41.85 o 
   5  -1   7     2495.03     2380.78     73.91 o 
   6  -1   7      142.70      124.13     42.60 o 
   7  -1   7     2748.74     3020.77    145.43 o 
   8  -1   7        7.75      -38.76     30.11 o 
   9  -1   7     2096.24     1749.38    119.80 o 
  10  -1   7     2129.77     1855.63    131.31 o 
 -10   0   7      545.33      569.88     96.38 o 
  -9   0   7     1431.02     1605.58    119.56 o 
  -8   0   7       49.93       64.81     30.94 o 
  -7   0   7       11.92      -22.54     22.57 o 
  -6   0   7      240.69      251.71     38.44 o 
  -5   0   7      726.44      602.30     44.29 o 
  -4   0   7     3816.77     3927.05    104.91 o 
  -3   0   7      553.22      468.39     47.21 o 
  -2   0   7      126.34       87.04     20.90 o 
  -1   0   7     8224.48     9119.02    254.29 o 
   0   0   7      807.90      668.14     53.21 o 
   1   0   7      384.43      390.17     47.25 o 
   2   0   7      513.99      537.56     48.56 o 
   3   0   7      812.30      804.83     55.58 o 
   4   0   7      560.13      586.74     36.92 o 
   5   0   7     1964.09     2134.26     70.78 o 
   6   0   7     1761.77     1730.53     71.73 o 
   7   0   7     1017.05      951.40     79.73 o 
   8   0   7     2178.94     2203.21    126.58 o 
   9   0   7     1714.61     1698.13    119.64 o 
  10   0   7       53.90       53.86     53.05 o 
 -11   1   7       34.52       18.28     57.29 o 
 -10   1   7       62.42        5.47     46.03 o 
  -9   1   7      708.44      899.66    104.13 o 
  -8   1   7      663.99      802.63     80.79 o 
  -7   1   7      148.24      152.60     33.41 o 
  -6   1   7     4405.94     4610.53    123.28 o 
  -5   1   7     2541.22     2539.17     64.82 o 
  -4   1   7       34.27       -6.96     14.60 o 
  -3   1   7      982.43      999.65     46.37 o 
  -2   1   7      202.78      203.13     39.42 o 
  -1   1   7       49.64       22.77     23.01 o 
   0   1   7      870.23      789.08     57.04 o 
   1   1   7     7081.81     6695.22    194.23 o 
   2   1   7     2621.88     2587.99    103.73 o 
   3   1   7       98.08       68.61     20.32 o 
   4   1   7      104.99       98.88     24.32 o 
   5   1   7       74.84       51.15     23.65 o 
   6   1   7      769.17      748.21     46.89 o 
   7   1   7      272.20      252.74     55.33 o 
   8   1   7       24.56       42.84     42.19 o 
   9   1   7      978.72      919.41     91.40 o 
  10   1   7      706.39      594.85     96.05 o 
 -11   2   7      280.68      324.56     76.88 o 
 -10   2   7      180.42      234.06     71.98 o 
  -9   2   7     1356.71     1543.48    114.50 o 
  -8   2   7      680.73      694.90     85.36 o 
  -7   2   7        1.77        4.14     22.23 o 
  -6   2   7      229.04      189.17     27.23 o 
  -5   2   7     3436.76     3649.40     80.62 o 
  -4   2   7     1509.59     1473.22     48.14 o 
  -3   2   7       14.22        8.74     15.01 o 
  -2   2   7      400.29      371.16     41.78 o 
  -1   2   7      304.01      361.20     40.72 o 
   0   2   7      476.60      378.50     40.80 o 
   1   2   7      121.02      103.40     29.87 o 
   2   2   7      463.16      431.14     44.48 o 
   3   2   7     1933.98     1864.97     63.45 o 
   4   2   7       46.08       21.08     30.11 o 
   5   2   7     3592.68     3854.72    108.58 o 
   6   2   7      945.11      912.68     51.44 o 
   7   2   7      697.84      563.10     75.57 o 
   8   2   7     1453.33     1612.76    111.97 o 
   9   2   7       34.19       19.18     45.86 o 
 -11   3   7       50.74       15.75     53.05 o 
 -10   3   7      377.31      416.94     79.49 o 
  -9   3   7       26.09       25.87     46.44 o 
  -8   3   7       80.51       17.95     37.05 o 
  -7   3   7       41.23       19.34     19.82 o 
  -6   3   7      368.88      437.22     44.31 o 
  -5   3   7     1051.55     1136.41     43.01 o 
  -4   3   7     4247.10     4348.48    119.84 o 
  -3   3   7        2.45       46.11     27.05 o 
  -2   3   7    33746.40    32972.68    724.28 o 
  -1   3   7    12191.98    12201.65    311.67 o 
   0   3   7     2770.58     2514.22    105.85 o 
   1   3   7     1365.14     1236.30     73.29 o 
   2   3   7      731.54      656.49     38.28 o 
   3   3   7     1026.26      853.83     44.69 o 
   4   3   7       10.97        6.19     18.60 o 
   5   3   7      207.76      202.23    100.91 o 
   6   3   7      139.26       84.11     30.46 o 
   7   3   7      391.65      411.88     70.27 o 
   8   3   7        7.99      -15.34     40.89 o 
 -11   4   7       64.77       53.13     51.50 o 
 -10   4   7      798.12      968.54     92.54 o 
  -9   4   7      127.19      161.91     59.17 o 
  -8   4   7       20.12      -12.38     24.94 o 
  -7   4   7     1491.24     1581.78     56.79 o 
  -6   4   7       73.83       71.22     21.68 o 
  -5   4   7     3138.27     3209.90     74.80 o 
  -4   4   7     4014.25     4034.89     82.79 o 
  -3   4   7    16650.36    16627.18    377.93 o 
  -2   4   7       13.94       16.00     26.11 o 
  -1   4   7    12876.18    12970.98    333.29 o 
   0   4   7      249.73      256.33     43.74 o 
   1   4   7     4613.92     4322.50    101.56 o 
   2   4   7     4733.57     4724.46    198.68 o 
   3   4   7       62.31       65.76     22.38 o 
   4   4   7      146.37      182.08     46.48 o 
   5   4   7      478.51      545.30     49.21 o 
   6   4   7     1334.26     1211.23     64.11 o 
   7   4   7       20.08       -0.24     38.76 o 
   8   4   7      405.45      308.32     71.41 o 
 -11   5   7      354.06      401.68     83.98 o 
 -10   5   7      889.06     1050.56     95.81 o 
  -9   5   7      346.75      344.53     49.83 o 
  -8   5   7       79.21       64.97     50.52 o 
  -7   5   7       87.48       56.01     23.43 o 
  -6   5   7     1895.92     1911.15     59.57 o 
  -5   5   7       32.32       13.69     16.83 o 
  -4   5   7      590.93      562.96     32.38 o 
  -3   5   7     6630.85     6588.93    149.07 o 
  -2   5   7     4144.97     3568.04    138.33 o 
  -1   5   7     1841.29     1910.55     98.58 o 
   0   5   7     2476.01     2474.88    113.44 o 
   1   5   7      874.49      807.48     41.13 o 
   2   5   7      359.70      368.05     36.02 o 
   3   5   7      158.16      109.72     31.50 o 
   4   5   7      468.16      501.74     45.78 o 
   5   5   7      276.12      299.97     43.80 o 
   6   5   7       10.50      -29.71     40.48 o 
 -11   6   7       45.16       45.46     55.82 o 
 -10   6   7       83.39       33.60     34.73 o 
  -9   6   7      100.74       89.38     38.26 o 
  -8   6   7      117.42       61.18     55.37 o 
  -7   6   7     1206.95     1198.12     83.62 o 
  -6   6   7      917.22      910.82     56.67 o 
  -5   6   7       74.85       45.95     31.50 o 
  -4   6   7       47.34       24.26     23.62 o 
  -3   6   7      415.22      463.08     45.20 o 
  -2   6   7      113.86       85.57     56.35 o 
  -1   6   7       28.19       24.32     28.32 o 
   0   6   7     2334.92     2306.20    116.78 o 
   1   6   7      643.21      541.40     60.23 o 
   2   6   7      742.11      671.56     67.74 o 
   3   6   7     1404.51     1438.12    101.20 o 
   4   6   7      721.27      683.89     74.35 o 
   5   6   7     1659.23     1792.06    120.05 o 
   6   6   7      275.11      334.27     72.47 o 
 -10   7   7      105.93      -14.44     46.76 o 
  -9   7   7       22.26       35.99     58.35 o 
  -8   7   7      131.85        5.96     45.29 o 
  -7   7   7       15.86       13.54     27.12 o 
  -6   7   7     1967.25     2026.12     83.00 o 
  -5   7   7      141.51      114.24     32.23 o 
  -4   7   7      272.43      244.11     38.65 o 
  -3   7   7       99.69       81.00     28.13 o 
  -2   7   7      135.84      141.42     33.60 o 
  -1   7   7     1027.25      978.58     78.43 o 
   0   7   7       47.68       45.37     35.50 o 
   1   7   7      216.36      244.83     55.00 o 
   2   7   7       82.61       16.73     39.99 o 
   3   7   7     1472.35     1384.42    106.17 o 
   4   7   7     2361.37     2531.85    147.71 o 
   5   7   7     1489.65     1521.03    118.17 o 
   6   7   7       69.85       56.47     59.41 o 
 -11   8   7      367.80      117.93     56.47 o 
  -9   8   7      281.20       70.84     46.44 o 
  -8   8   7       78.81       -7.34     34.85 o 
  -7   8   7      192.08      175.93     99.64 o 
  -6   8   7       21.60       12.93     26.36 o 
  -5   8   7        0.48       -9.81     27.46 o 
  -4   8   7      298.02      360.29     47.95 o 
  -3   8   7      960.91      999.18     60.48 o 
  -2   8   7      339.99      316.52     43.56 o 
  -1   8   7        6.60      -30.60     29.30 o 
   0   8   7      519.90      570.86     79.00 o 
   1   8   7      360.03      268.41     61.86 o 
   2   8   7      171.38      114.01     53.45 o 
   3   8   7       17.22      -57.66     38.44 o 
   4   8   7        0.71      -34.03     42.36 o 
   5   8   7      263.40      249.56     73.94 o 
 -10   9   7      230.31       23.91     34.44 o 
  -9   9   7      511.14       89.12     39.99 o 
  -8   9   7       54.12       37.30     51.25 o 
  -6   9   7      106.82      100.70     38.68 o 
  -5   9   7       24.86       37.35     33.26 o 
  -4   9   7       59.09        0.58     28.03 o 
  -3   9   7     1641.11     1658.86    144.20 o 
  -2   9   7        2.49      -45.46     33.87 o 
  -1   9   7       13.44      -22.03     34.52 o 
   0   9   7      217.57      109.68     47.99 o 
   1   9   7     1413.91     1388.99    111.48 o 
   2   9   7      605.16      762.39    100.62 o 
   3   9   7      531.88      674.58    102.01 o 
  -9  10   7      346.48       65.78     48.64 o 
  -7  10   7      704.26      483.62     88.95 o 
  -6  10   7     3577.69     3811.07    133.63 o 
  -5  10   7       77.01       30.91     34.54 o 
  -4  10   7     1316.75     1289.74     78.03 o 
  -3  10   7      179.31      192.85     45.75 o 
  -2  10   7      204.57      147.30     55.98 o 
  -1  10   7      335.95      274.45     68.63 o 
   0  10   7      195.09      183.29     67.25 o 
   1  10   7       78.63      112.95     56.96 o 
   2  10   7        3.39      -12.08     48.15 o 
  -7  11   7      722.80      562.86     95.81 o 
  -6  11   7      403.57      339.48     59.26 o 
  -5  11   7      171.93      124.73     44.63 o 
  -4  11   7      448.94      472.06     84.59 o 
  -3  11   7      508.28      445.87     75.98 o 
  -2  11   7       83.95       28.32     50.11 o 
  -1  11   7        8.10      -33.46     48.07 o 
   0  11   7       57.28       28.40     50.35 o 
  -5  12   7     1219.56     1221.53    121.27 o 
  -4  12   7      351.12      318.57     58.18 o 
  -3  12   7       51.34       25.87     57.94 o 
   4 -12   8      326.21      200.84     84.55 o 
   0 -11   8        4.05      -37.46     61.37 o 
   1 -11   8      169.44      140.12     77.94 o 
   2 -11   8        0.36      -18.77     57.86 o 
   3 -11   8      144.92       42.03     68.72 o 
   4 -11   8      479.48      290.69     91.16 o 
   6 -11   8      843.51      836.01    114.91 o 
   7 -11   8       31.40      -10.45     69.78 o 
  -2 -10   8      309.64      295.43     88.46 o 
  -1 -10   8        8.54      -51.82     50.19 o 
   0 -10   8      226.98       94.59     74.92 o 
   1 -10   8      642.82      781.98    123.47 o 
   2 -10   8      582.17      511.28    100.13 o 
   3 -10   8      236.34      189.50     70.76 o 
   4 -10   8      508.23      237.32     71.90 o 
   5 -10   8      379.03      278.86     83.98 o 
  -4  -9   8      157.35      200.02     78.02 o 
  -3  -9   8        4.56      -61.04     59.41 o 
  -2  -9   8      223.88      155.22     70.02 o 
  -1  -9   8      553.70      620.88    108.95 o 
   0  -9   8      961.73      744.36    112.21 o 
   1  -9   8      136.70       50.11     56.31 o 
   2  -9   8      113.70       16.24     51.41 o 
   3  -9   8      359.61      180.85     65.21 o 
   4  -9   8      633.20      432.04     85.69 o 
   5  -9   8       79.49       45.62     40.64 o 
   6  -9   8      149.73      147.06     46.11 o 
   7  -9   8     1935.24     2075.90    120.21 o 
   8  -9   8     2121.21     2197.08    129.84 o 
   9  -9   8       24.58      -15.91     42.11 o 
  -5  -8   8        4.72      -20.61     39.82 o 
  -4  -8   8      130.97      118.62     59.70 o 
  -3  -8   8        8.34      -10.77     53.29 o 
  -2  -8   8      144.33      104.62     68.23 o 
  -1  -8   8      790.07      611.74     98.75 o 
   0  -8   8      398.82      307.26     77.04 o 
   1  -8   8        6.12      -62.43     41.62 o 
   2  -8   8       15.68       34.44     42.68 o 
   3  -8   8      220.75      121.19     58.51 o 
   4  -8   8      237.41       26.20     46.27 o 
   5  -8   8      128.50      143.06     38.68 o 
   6  -8   8      212.32      175.13     46.84 o 
   7  -8   8      656.90      689.68     82.75 o 
   8  -8   8      118.02      105.36     51.99 o 
   9  -8   8       84.03       50.84     45.70 o 
  10  -8   8      800.07     1027.13    114.99 o 
  -6  -7   8      601.19      485.34    123.35 o 
  -5  -7   8      335.29      349.81     57.39 o 
  -4  -7   8     2762.94     2585.63    176.64 o 
  -3  -7   8     6554.34     7017.17    185.70 o 
  -2  -7   8     2352.38     2507.04    156.61 o 
  -1  -7   8      302.34      309.05     78.59 o 
   0  -7   8      118.12       62.92     52.56 o 
   1  -7   8     1894.61     1533.60    117.52 o 
   2  -7   8      429.81      317.95     73.61 o 
   3  -7   8       60.59        1.71     38.76 o 
   4  -7   8     1555.36     1507.32     81.73 o 
   5  -7   8     2620.97     2615.45     82.50 o 
   6  -7   8      113.85       79.90     42.52 o 
   7  -7   8      701.89      688.46     75.49 o 
   8  -7   8     1567.32     1712.73    114.99 o 
   9  -7   8        1.23      -50.19     38.76 o 
  10  -7   8      371.17      397.93     78.43 o 
  -7  -6   8      391.72      472.29     68.43 o 
  -6  -6   8      114.68       62.56     41.80 o 
  -5  -6   8     1034.78     1086.39    113.97 o 
  -4  -6   8        0.86       17.62     35.10 o 
  -3  -6   8     3104.74     3104.51    111.60 o 
  -2  -6   8      990.29      880.89     90.99 o 
  -1  -6   8     2272.36     2139.06    136.04 o 
   0  -6   8     2549.81     2777.24    155.71 o 
   1  -6   8      558.90      637.12     86.75 o 
   2  -6   8      332.21      244.91     42.22 o 
   3  -6   8      388.58      359.50     95.65 o 
   4  -6   8     4286.27     4425.46    111.56 o 
   5  -6   8     1084.31     1026.97     77.12 o 
   6  -6   8      996.50     1096.50     85.53 o 
   7  -6   8       64.30       94.18     43.01 o 
   8  -6   8     3542.33     3930.79    179.87 o 
   9  -6   8     1447.27     1607.29    122.01 o 
  10  -6   8       60.53       33.95     47.74 o 
  -8  -5   8      400.87      428.34     68.40 o 
  -7  -5   8      616.40      585.01     69.02 o 
  -6  -5   8      126.76      118.76     51.54 o 
  -5  -5   8     1614.60     1727.61     87.02 o 
  -4  -5   8     2810.57     2636.93    103.64 o 
  -3  -5   8       11.82      -21.57     24.20 o 
  -2  -5   8     1777.78     1690.62    119.31 o 
  -1  -5   8      195.74      184.03     54.76 o 
   0  -5   8     2046.33     2038.11    125.60 o 
   1  -5   8     3209.96     2973.92    146.41 o 
   2  -5   8      117.57       94.36     26.60 o 
   3  -5   8     2879.65     2968.95     87.97 o 
   4  -5   8      546.76      516.99     56.80 o 
   5  -5   8      271.05      301.17     37.36 o 
   6  -5   8     1036.09      965.44     79.98 o 
   7  -5   8      857.68     1120.01     93.52 o 
   8  -5   8     1155.09     1264.05    101.60 o 
   9  -5   8     1090.67      942.59     95.48 o 
  10  -5   8      644.31      662.59     97.20 o 
  -8  -4   8      322.10      391.85     59.86 o 
  -7  -4   8       33.45       24.32     45.95 o 
  -6  -4   8      178.89      186.25     43.79 o 
  -5  -4   8        3.99      -10.93     26.86 o 
  -4  -4   8      680.56      622.52     57.85 o 
  -3  -4   8     1693.66     1621.81     73.70 o 
  -2  -4   8      344.35      318.10     40.24 o 
  -1  -4   8     1354.76     1308.60     99.32 o 
   0  -4   8      214.14      171.96     30.99 o 
   1  -4   8     2816.94     2679.69     84.63 o 
   2  -4   8      515.53      547.86     39.53 o 
   3  -4   8     6582.08     6961.27    223.53 o 
   4  -4   8     8751.86    10465.25    290.53 o 
   5  -4   8       23.44       33.61     20.80 o 
   6  -4   8       41.74        0.41     30.44 o 
   7  -4   8     1109.64     1132.82     92.79 o 
   8  -4   8      870.63     1001.26     93.20 o 
   9  -4   8      498.90      564.41     90.50 o 
  10  -4   8      670.98      796.34    100.87 o 
  -9  -3   8      223.37      137.59     69.12 o 
  -8  -3   8      325.85      297.38     38.97 o 
  -7  -3   8      529.06      590.18     45.96 o 
  -6  -3   8      801.40      710.57     45.07 o 
  -5  -3   8      121.53       63.40     32.13 o 
  -4  -3   8       27.10       -9.30     20.99 o 
  -3  -3   8        9.12      -15.81     14.25 o 
  -2  -3   8      445.74      346.92     50.11 o 
  -1  -3   8       80.90       23.43     20.43 o 
   0  -3   8     6390.92     7182.06    151.19 o 
   1  -3   8      454.68      508.02     65.21 o 
   2  -3   8    20535.00    23385.63    556.82 o 
   3  -3   8    12986.18    15632.66    395.80 o 
   4  -3   8      173.63      198.23     42.52 o 
   5  -3   8     1227.93     1252.50     55.97 o 
   6  -3   8      308.16      350.51     61.94 o 
   7  -3   8     1191.60     1193.13     93.28 o 
   8  -3   8      106.95       95.07     51.09 o 
   9  -3   8        0.18      -32.32     39.74 o 
  10  -3   8      758.10      727.38     99.56 o 
  -9  -2   8      183.82      185.99     69.29 o 
  -8  -2   8        7.48      -18.08     22.99 o 
  -7  -2   8      240.17      173.57     39.68 o 
  -6  -2   8     1359.53     1352.62     54.28 o 
  -5  -2   8     4329.59     4238.82     95.57 o 
  -4  -2   8     2360.37     2381.91     67.01 o 
  -3  -2   8      348.62      355.33     31.04 o 
  -2  -2   8      386.60      340.84     36.40 o 
  -1  -2   8      281.68      230.71     48.23 o 
   0  -2   8      654.94      564.33     70.76 o 
   1  -2   8      805.30      777.74     68.39 o 
   2  -2   8     1326.87     1496.63     87.57 o 
   3  -2   8     3274.34     3373.65    131.64 o 
   4  -2   8     1088.13     1169.54     72.06 o 
   5  -2   8      858.46      814.53     45.42 o 
   6  -2   8     4311.85     4365.12    177.83 o 
   7  -2   8        4.91       -9.39     33.30 o 
   8  -2   8      212.64      170.16     54.84 o 
   9  -2   8      344.88      338.11     70.76 o 
  10  -2   8      788.49      763.70    104.30 o 
 -10  -1   8       21.08      -15.26     52.31 o 
  -9  -1   8      415.44      481.98     88.38 o 
  -8  -1   8       25.06      -16.83     39.13 o 
  -7  -1   8      246.90      233.09     36.39 o 
  -6  -1   8      266.45      230.25     29.74 o 
  -5  -1   8      485.89      455.81     35.91 o 
  -4  -1   8      918.59      970.31    106.38 o 
  -3  -1   8      558.54      564.26     40.59 o 
  -2  -1   8       44.67       22.20     29.30 o 
  -1  -1   8     5383.48     5965.56    201.00 o 
   0  -1   8     2808.02     2911.33    127.88 o 
   1  -1   8     5140.19     5116.17    174.89 o 
   2  -1   8     1433.41     1479.74     84.30 o 
   3  -1   8       15.09       -5.96     22.61 o 
   4  -1   8      994.54      948.48     47.39 o 
   5  -1   8      546.82      546.92     51.05 o 
   6  -1   8     2936.00     2891.01    139.14 o 
   7  -1   8       57.21       39.58     38.52 o 
   8  -1   8      331.22      367.89     68.06 o 
   9  -1   8      101.82      107.15     57.94 o 
  10  -1   8       81.68       44.15     55.33 o 
 -10   0   8     1022.47     1072.51    107.07 o 
  -9   0   8      411.81      524.67     87.32 o 
  -8   0   8     5945.05     6460.06    169.67 o 
  -7   0   8     4739.07     4712.43    163.83 o 
  -6   0   8     1014.90      955.62     58.02 o 
  -5   0   8     2286.02     2211.32     97.69 o 
  -4   0   8      231.93      269.14     34.52 o 
  -3   0   8      369.11      393.56     38.92 o 
  -2   0   8      633.55      576.98     57.78 o 
  -1   0   8       14.43      -11.10     23.18 o 
   0   0   8     1148.71      973.60     69.29 o 
   1   0   8     1124.52     1168.97     73.45 o 
   2   0   8       33.63       44.64     29.95 o 
   3   0   8     3588.97     3480.72    130.49 o 
   4   0   8     3353.31     3280.03     92.50 o 
   5   0   8      167.37      155.09     28.53 o 
   6   0   8     1220.92     1131.68     86.91 o 
   7   0   8       96.60       92.95     45.86 o 
   8   0   8      295.07      256.50     61.70 o 
   9   0   8     1541.76     1609.91    122.17 o 
  10   0   8     1527.53     1476.56    124.78 o 
 -10   1   8      784.99     1030.07    105.44 o 
  -9   1   8     3326.05     3982.61    191.70 o 
  -8   1   8        0.05       55.02     33.17 o 
  -7   1   8     1241.40     1300.08     68.76 o 
  -6   1   8        3.19       15.39     24.28 o 
  -5   1   8     4797.16     4804.06    125.75 o 
  -4   1   8      985.56      970.69     50.41 o 
  -3   1   8      184.56      170.16     38.85 o 
  -2   1   8      145.54      106.74     34.36 o 
  -1   1   8     2311.94     2590.93    114.82 o 
   0   1   8     1805.09     1783.98     91.40 o 
   1   1   8     1515.16     1310.16     77.28 o 
   2   1   8     1838.12     1602.56     84.06 o 
   3   1   8     3768.30     3766.15     98.79 o 
   4   1   8     3712.76     3947.74    167.79 o 
   5   1   8      874.14      801.65     47.49 o 
   6   1   8     1604.53     1774.30     72.17 o 
   7   1   8       80.86       47.25     37.95 o 
   8   1   8      322.62      235.61     65.37 o 
   9   1   8      296.86      235.52     66.35 o 
 -11   2   8      147.68      141.10     67.65 o 
 -10   2   8      160.02       88.46     54.76 o 
  -9   2   8     1427.98     1458.11    112.78 o 
  -8   2   8       24.01        4.00     42.11 o 
  -7   2   8      473.24      491.47     50.52 o 
  -6   2   8     1168.00     1292.83     50.74 o 
  -5   2   8       82.57       48.75     21.19 o 
  -4   2   8       52.68       49.43     20.92 o 
  -3   2   8       12.81        3.31     14.81 o 
  -2   2   8     2125.09     2011.67     99.89 o 
  -1   2   8     1829.43     2020.48     99.24 o 
   0   2   8      239.08      243.03     43.09 o 
   1   2   8     2454.57     2296.89    103.89 o 
   2   2   8    12788.35    12765.24    331.17 o 
   3   2   8      760.08      726.23     43.09 o 
   4   2   8     3984.57     4211.15    111.22 o 
   5   2   8       53.58       18.36     26.89 o 
   6   2   8     2662.08     2523.16     88.47 o 
   7   2   8     2461.67     2560.57    135.14 o 
   8   2   8      586.62      623.58     90.34 o 
   9   2   8       29.89       35.42     51.41 o 
 -11   3   8        9.42      -25.79     52.15 o 
 -10   3   8       39.51       37.87     52.47 o 
  -9   3   8       19.90      -12.16     38.76 o 
  -8   3   8      202.76      199.05     58.60 o 
  -7   3   8      610.37      601.89     41.47 o 
  -6   3   8      539.96      561.97     37.28 o 
  -5   3   8     2882.61     2883.01     73.11 o 
  -4   3   8      268.71      283.67     29.26 o 
  -3   3   8     3304.10     3317.58    134.57 o 
  -2   3   8       41.23       14.85     26.11 o 
  -1   3   8     9123.99     9005.34    255.44 o 
   0   3   8      864.89      789.41     62.84 o 
   1   3   8     1918.47     1785.53     94.75 o 
   2   3   8      728.22      666.07     40.40 o 
   3   3   8       72.00       47.26     20.84 o 
   4   3   8        4.84       -8.31     19.13 o 
   5   3   8     1168.17     1137.35     59.47 o 
   6   3   8     1449.64     1474.32     68.93 o 
   7   3   8       25.04       14.12     43.82 o 
   8   3   8      214.69      184.76     61.29 o 
 -11   4   8       14.50       -9.71     46.93 o 
 -10   4   8      363.11      398.09     77.61 o 
  -9   4   8      127.53      159.38     56.56 o 
  -8   4   8       76.43      102.26     46.35 o 
  -7   4   8      149.31      160.83     29.55 o 
  -6   4   8     1851.47     1863.93     60.68 o 
  -5   4   8       93.40       74.60     22.13 o 
  -4   4   8      291.55      289.44     28.91 o 
  -3   4   8     3704.95     3593.75    141.67 o 
  -2   4   8    11243.26    10828.65    296.98 o 
  -1   4   8     3230.77     3382.87    136.29 o 
   0   4   8      308.38      298.61     49.86 o 
   1   4   8     1231.83     1301.85     53.81 o 
   2   4   8       10.41        2.42     18.24 o 
   3   4   8      304.97      282.75     35.29 o 
   4   4   8      587.65      568.66     46.45 o 
   5   4   8       25.14       20.95     21.95 o 
   6   4   8      538.48      525.38     55.21 o 
   7   4   8       96.28       16.40     42.03 o 
   8   4   8     1548.30     1571.39    115.72 o 
 -11   5   8       32.50       16.89     52.56 o 
 -10   5   8       34.68      -19.18     47.74 o 
  -9   5   8      487.53      741.42     95.16 o 
  -8   5   8       38.80       -8.06     34.11 o 
  -7   5   8      283.59      323.96     46.54 o 
  -6   5   8     1265.80     1307.00     51.50 o 
  -5   5   8     1336.87     1402.45     51.16 o 
  -4   5   8     1179.16     1153.43     60.44 o 
  -3   5   8      105.56      100.27     30.32 o 
  -2   5   8       16.89       -4.00     25.05 o 
  -1   5   8      378.99      470.80     60.72 o 
   0   5   8     1075.60     1023.14     74.59 o 
   1   5   8     3239.38     3182.48     88.99 o 
   2   5   8      984.67      829.20     46.37 o 
   3   5   8      673.51      606.99     52.23 o 
   4   5   8      463.76      464.60     69.45 o 
   5   5   8     1475.29     1624.43    111.89 o 
   6   5   8       23.21      -22.52     43.01 o 
  -9   6   8      428.50      235.12     69.86 o 
  -8   6   8      315.10      129.19     55.90 o 
  -7   6   8      198.55      151.96     46.76 o 
  -6   6   8      350.17      340.54     58.92 o 
  -5   6   8     2156.76     2200.67     86.17 o 
  -4   6   8     2837.76     2805.54     95.92 o 
  -3   6   8      710.03      676.40     47.79 o 
  -2   6   8        8.21       -9.71     24.24 o 
  -1   6   8     1668.58     1550.25     96.22 o 
   0   6   8      465.89      455.05     64.23 o 
   1   6   8      392.79      385.93     63.00 o 
   2   6   8     1209.38     1163.75     89.04 o 
   3   6   8        4.02       -4.16     35.91 o 
   4   6   8      326.20      300.65     66.10 o 
   5   6   8      609.75      607.09     88.46 o 
   6   6   8       24.66      -52.39     47.25 o 
  -9   7   8      363.66      135.47     52.88 o 
  -8   7   8       14.00       -9.63     38.85 o 
  -7   7   8      397.23      228.51     48.11 o 
  -6   7   8      163.90      138.78     36.69 o 
  -5   7   8      372.51      418.45     85.16 o 
  -4   7   8       82.82       66.90     28.75 o 
  -3   7   8       62.50       33.36     26.97 o 
  -2   7   8     1222.11     1202.10     87.00 o 
  -1   7   8     1546.65     1466.76     98.50 o 
   0   7   8       10.44      -15.42     29.38 o 
   1   7   8      863.45      724.28     74.26 o 
   2   7   8        8.62       -0.90     39.58 o 
   3   7   8       19.33      -37.05     40.56 o 
   4   7   8        5.73      -46.84     39.42 o 
   5   7   8      280.11      329.21     80.63 o 
 -10   8   8      332.62       65.53     43.01 o 
  -9   8   8       81.04       17.55     45.05 o 
  -8   8   8       85.30       28.64     38.76 o 
  -7   8   8      121.02       73.75     42.23 o 
  -6   8   8      832.29      889.70     81.45 o 
  -5   8   8      252.56      168.00     38.32 o 
  -4   8   8      166.05      110.95     36.23 o 
  -3   8   8     5223.84     5086.58    143.94 o 
  -2   8   8      398.12      348.47     64.06 o 
  -1   8   8     1512.14     1403.60    101.93 o 
   0   8   8       36.82        1.71     33.13 o 
   1   8   8     2230.07     2067.73    128.21 o 
   2   8   8     1147.96     1066.63     99.24 o 
   3   8   8      120.99      111.23     55.41 o 
   4   8   8      489.25      557.80     92.46 o 
  -9   9   8        1.79      -18.53     38.11 o 
  -8   9   8      215.31      132.37     66.84 o 
  -7   9   8      436.72      364.70    193.50 o 
  -6   9   8     1559.80     1638.09    104.01 o 
  -5   9   8       55.15        7.79     33.11 o 
  -4   9   8      215.91      212.37     45.04 o 
  -3   9   8     1332.12     1318.45     75.45 o 
  -2   9   8     1941.26     1564.04    111.89 o 
  -1   9   8      438.69      491.37     79.57 o 
   0   9   8     1411.97     1313.17    105.68 o 
   1   9   8      152.28       19.01     45.54 o 
   2   9   8      246.23      159.38     61.61 o 
   3   9   8      139.00      105.93     66.02 o 
  -8  10   8      230.03       62.76     56.07 o 
  -7  10   8     1199.77     1277.92    121.52 o 
  -6  10   8        2.87       18.94     38.19 o 
  -5  10   8      139.70       78.63     42.32 o 
  -4  10   8       62.17       25.96     36.45 o 
  -3  10   8      507.64      538.54     84.38 o 
  -2  10   8      119.37       83.32     52.23 o 
  -1  10   8      107.52      209.74     63.57 o 
   0  10   8       87.02       90.99     54.68 o 
   1  10   8      346.27      461.17     88.63 o 
  -7  11   8      321.35      217.08     79.98 o 
  -6  11   8      250.96      150.00     49.57 o 
  -5  11   8       26.26      -34.93     37.29 o 
  -4  11   8      283.82      214.75     53.29 o 
  -3  11   8      113.54       49.62     49.70 o 
  -2  11   8       24.85        2.29     43.99 o 
  -1  11   8      216.76      215.77     67.90 o 
   1 -11   9      100.03      -14.53     61.37 o 
   2 -11   9       52.34        2.45     65.04 o 
   3 -11   9       12.32        4.73     59.25 o 
   4 -11   9     1076.34      642.92    116.29 o 
  -1 -10   9     1392.14     1306.48    133.43 o 
   0 -10   9       81.82       54.03     62.84 o 
   2 -10   9      720.74      625.53    112.87 o 
   3 -10   9      562.05      382.34     89.61 o 
   4 -10   9      184.49      121.76     63.57 o 
  -3  -9   9      370.72      336.88     92.38 o 
  -2  -9   9      679.91      702.82    118.99 o 
  -1  -9   9       22.24      -41.87     50.92 o 
   0  -9   9        0.12      -33.87     48.15 o 
   1  -9   9     1087.02      702.33    111.32 o 
   2  -9   9     1072.48      989.35    110.17 o 
   3  -9   9      151.28       -2.86     52.72 o 
   4  -9   9       75.69       47.08     36.58 o 
   6  -9   9       60.56       74.35     42.84 o 
   7  -9   9       33.69        6.20     36.07 o 
   8  -9   9       11.57       46.27     46.44 o 
  -4  -8   9       46.52       44.51     42.41 o 
  -3  -8   9      519.71      697.51    114.82 o 
  -2  -8   9      502.04      603.99    106.26 o 
  -1  -8   9      285.96      132.21     70.84 o 
   0  -8   9     1630.41     1971.44    145.84 o 
   1  -8   9      476.65      353.69     81.77 o 
   2  -8   9      856.86      697.43    103.24 o 
   3  -8   9      469.48      446.98     59.34 o 
   4  -8   9      965.35      869.98     64.55 o 
   6  -8   9     1010.62      919.25     83.49 o 
   7  -8   9      317.80      333.46     63.98 o 
   8  -8   9        2.71      -40.48     36.89 o 
   9  -8   9       44.36       21.87     50.03 o 
  -5  -7   9      575.46      517.93     71.78 o 
  -4  -7   9      736.58      893.81    148.04 o 
  -3  -7   9     1753.60     1812.46    142.08 o 
  -2  -7   9     2621.23     2512.26    161.34 o 
  -1  -7   9        1.74      -30.28     47.58 o 
   0  -7   9      835.62      700.04    100.79 o 
   1  -7   9       23.49       -7.75     44.80 o 
   2  -7   9      173.25      166.73     55.25 o 
   3  -7   9     1608.97     1496.71     74.26 o 
   4  -7   9     1491.46     1572.54    103.40 o 
   5  -7   9      951.02     1020.20     70.43 o 
   6  -7   9      455.30      532.83     74.26 o 
   7  -7   9       64.75      136.53     51.99 o 
   8  -7   9     1256.32     1283.96    105.36 o 
   9  -7   9     2308.37     2301.63    147.63 o 
  -6  -6   9      356.42      451.04    167.50 o 
  -5  -6   9       33.18      -40.22     35.63 o 
  -4  -6   9     9085.35     9378.27    228.47 o 
  -3  -6   9     4896.83     4979.06    150.44 o 
  -2  -6   9       23.72       11.67     42.60 o 
  -1  -6   9      698.15      785.65    103.97 o 
   0  -6   9      161.43       66.10     45.46 o 
   1  -6   9     1010.55      966.91     91.24 o 
   2  -6   9      634.34      596.90     52.90 o 
   3  -6   9       21.80      -18.34     19.54 o 
   4  -6   9      112.92       94.27     44.19 o 
   5  -6   9     2802.70     3080.91    139.80 o 
   6  -6   9      352.89      277.80     61.70 o 
   7  -6   9     3374.57     3281.43    162.89 o 
   8  -6   9      145.53      206.47     66.02 o 
   9  -6   9     1284.48     1344.27    116.78 o 
  10  -6   9      176.10      108.05     60.23 o 
  -7  -5   9       20.98        8.30     44.23 o 
  -6  -5   9        2.59      -20.68     36.59 o 
  -5  -5   9       36.26       28.29     43.66 o 
  -4  -5   9      242.26      296.89     49.35 o 
  -3  -5   9      279.71      249.10     47.75 o 
  -2  -5   9      157.55      101.85     49.78 o 
  -1  -5   9     1134.54     1196.15    104.22 o 
   0  -5   9     1341.41     1278.77     65.32 o 
   1  -5   9      321.19      278.87     39.41 o 
   2  -5   9       46.85       14.04     22.97 o 
   3  -5   9     1010.76      928.55     78.51 o 
   4  -5   9     4504.20     4613.21    177.42 o 
   5  -5   9      223.00      223.77     51.99 o 
   6  -5   9      127.24      122.50     45.78 o 
   7  -5   9     3515.74     4357.20    192.68 o 
   8  -5   9     3994.74     3618.88    178.40 o 
   9  -5   9        0.11      -33.05     40.56 o 
  10  -5   9     1374.55     1433.55    120.29 o 
  -8  -4   9       15.34      -10.78     30.13 o 
  -7  -4   9      707.44      665.58     53.82 o 
  -6  -4   9     2478.52     2532.87     82.90 o 
  -5  -4   9      600.29      674.00     50.27 o 
  -4  -4   9        0.02      -29.08     24.74 o 
  -3  -4   9      296.10      281.65     34.02 o 
  -2  -4   9      253.71      174.43     34.73 o 
  -1  -4   9      419.92      422.80     46.19 o 
   0  -4   9     2611.39     2598.53     88.84 o 
   1  -4   9      269.86      250.78     35.49 o 
   2  -4   9     4119.72     4244.82    174.89 o 
   3  -4   9     1386.53     1698.21    102.42 o 
   4  -4   9      110.55       48.97     36.81 o 
   5  -4   9        0.41        4.35     20.88 o 
   6  -4   9     1802.66     1797.36    114.50 o 
   7  -4   9     2298.02     2761.90    150.24 o 
   8  -4   9      172.01      128.70     58.92 o 
   9  -4   9      938.59      936.79    101.11 o 
  10  -4   9     1026.58     1053.49    104.38 o 
  -8  -3   9      762.41      841.98     56.02 o 
  -7  -3   9       56.03       32.96     23.93 o 
  -6  -3   9      808.89      804.88     49.15 o 
  -5  -3   9        5.85       14.45     21.21 o 
  -4  -3   9     1976.98     1982.13     66.13 o 
  -3  -3   9     1914.27     1943.42     63.65 o 
  -2  -3   9     3359.47     3456.34    103.52 o 
  -1  -3   9      337.69      396.73     43.74 o 
   0  -3   9      420.67      420.12     65.53 o 
   1  -3   9       69.65       -3.10     31.91 o 
   2  -3   9     4364.27     4982.49    185.74 o 
   3  -3   9     2973.36     3090.14    136.78 o 
   4  -3   9     6153.25     7524.05    231.93 o 
   5  -3   9     1003.62      962.41     57.74 o 
   6  -3   9      161.24      122.25     48.15 o 
   7  -3   9       95.70       45.05     43.33 o 
   8  -3   9       16.17       17.30     46.44 o 
   9  -3   9      547.41      577.79     89.12 o 
  10  -3   9        3.63      -35.50     44.56 o 
  -9  -2   9      132.13      117.35     72.96 o 
  -8  -2   9      207.93      113.64     31.19 o 
  -7  -2   9     1133.86     1050.59     52.21 o 
  -6  -2   9        0.29      -22.05     18.39 o 
  -5  -2   9     1861.64     1763.16     62.19 o 
  -4  -2   9       35.65       -3.78     19.13 o 
  -3  -2   9      267.38      240.77     27.42 o 
  -2  -2   9      614.91      590.61     66.51 o 
  -1  -2   9     1801.10     1674.95    104.46 o 
   0  -2   9     2613.81     2360.55    121.68 o 
   1  -2   9     1147.72     1168.40     84.47 o 
   2  -2   9      263.67      349.45     59.66 o 
   3  -2   9     3325.31     3381.81    139.06 o 
   4  -2   9     1030.16     1014.00     73.61 o 
   5  -2   9      337.91      376.51     46.93 o 
   6  -2   9       90.66       92.79     42.84 o 
   7  -2   9      113.40       36.81     40.15 o 
   8  -2   9      438.47      453.50     79.08 o 
   9  -2   9     1011.56     1059.13    103.32 o 
  10  -2   9      178.34      142.57     64.14 o 
  -9  -1   9       17.37      -28.40     49.62 o 
  -8  -1   9      956.92     1037.79     69.85 o 
  -7  -1   9     1020.98     1044.37     75.69 o 
  -6  -1   9      107.23       97.90     32.44 o 
  -5  -1   9     2002.06     1924.00    118.54 o 
  -4  -1   9     3375.70     3368.16    106.16 o 
  -3  -1   9       84.81       95.21     27.69 o 
  -2  -1   9     5041.43     5088.42    192.52 o 
  -1  -1   9      579.50      479.94     65.70 o 
   0  -1   9     2013.80     1922.14    106.17 o 
   1  -1   9     3441.86     3637.16    148.37 o 
   2  -1   9      289.82      319.75     52.47 o 
   3  -1   9     1175.16     1259.56     81.69 o 
   4  -1   9     1641.87     1534.60    166.40 o 
   5  -1   9      358.87      341.33     56.31 o 
   6  -1   9      382.87      396.38     66.59 o 
   7  -1   9      193.35      131.47     51.33 o 
   8  -1   9       25.72       -2.86     35.66 o 
   9  -1   9        2.43      -30.03     42.68 o 
 -10   0   9       64.15       59.66     62.43 o 
  -9   0   9     2406.61     2549.80    158.24 o 
  -8   0   9      390.51      416.18     55.89 o 
  -7   0   9     1172.57     1269.42     71.90 o 
  -6   0   9        6.60      -34.19     23.85 o 
  -5   0   9     3560.34     3476.47    109.74 o 
  -4   0   9     1983.74     1923.55     85.57 o 
  -3   0   9      452.26      558.26     52.15 o 
  -2   0   9       80.63       70.67     38.52 o 
  -1   0   9     2060.71     2168.52    112.62 o 
   0   0   9     5236.60     5528.21    192.19 o 
   1   0   9     2598.81     2933.77    127.80 o 
   2   0   9     3094.85     2966.50    127.07 o 
   3   0   9        2.19      -19.99     26.44 o 
   4   0   9     2178.96     2095.28     76.16 o 
   5   0   9      140.39      171.26     31.13 o 
   6   0   9        1.52      -16.89     33.87 o 
   7   0   9      663.09      776.19     81.12 o 
   8   0   9       62.71       21.63     41.70 o 
   9   0   9      617.36      526.87     86.10 o 
 -10   1   9      192.13      161.18     65.12 o 
  -9   1   9     1150.18     1242.66    112.05 o 
  -8   1   9     3738.16     3963.12    129.94 o 
  -7   1   9      260.23      277.46     46.33 o 
  -6   1   9      554.24      581.47     76.51 o 
  -5   1   9      443.06      470.33     63.04 o 
  -4   1   9      120.76       72.30     26.99 o 
  -3   1   9        0.28      -22.28     19.83 o 
  -2   1   9        5.58        3.18     27.09 o 
  -1   1   9       19.63       13.87     27.67 o 
   0   1   9     3275.16     3302.32    138.49 o 
   1   1   9      441.08      512.83     54.60 o 
   2   1   9    14257.32    14590.59    374.67 o 
   3   1   9    11915.13    12374.99    232.12 o 
   4   1   9      263.61      230.49     46.80 o 
   5   1   9      696.45      589.80     62.76 o 
   6   1   9      373.56      331.33     59.17 o 
   7   1   9      965.25     1039.13     92.22 o 
   8   1   9      171.13      121.68     50.11 o 
   9   1   9      182.53      186.56     69.45 o 
 -10   2   9      292.24      297.71     75.82 o 
  -9   2   9       43.80      -14.36     44.23 o 
  -8   2   9      632.64      684.56    130.21 o 
  -7   2   9      275.08      256.01     56.07 o 
  -6   2   9     2737.74     2784.13    102.26 o 
  -5   2   9     3436.60     3774.32    111.29 o 
  -4   2   9      180.02      209.78     33.45 o 
  -3   2   9     1186.11     1171.09     82.10 o 
  -2   2   9        8.52       40.56     29.38 o 
  -1   2   9     4127.92     4390.09    164.12 o 
   0   2   9      649.96      640.06     59.33 o 
   1   2   9     2951.54     2954.17    126.66 o 
   2   2   9      221.04      285.63     50.35 o 
   3   2   9     6035.02     6071.80    141.54 o 
   4   2   9      760.41      773.98     48.86 o 
   5   2   9     1823.07     1729.14     72.43 o 
   6   2   9     2503.40     2766.62     97.99 o 
   7   2   9        0.61      -33.21     36.72 o 
   8   2   9      346.44      239.60     63.41 o 
 -10   3   9      276.72      345.78     80.06 o 
  -9   3   9        0.91      -31.66     42.84 o 
  -8   3   9       41.70       30.77     42.44 o 
  -7   3   9      202.25      199.72     65.90 o 
  -6   3   9      560.93      579.18     43.35 o 
  -5   3   9        4.31      -19.53     18.83 o 
  -4   3   9      215.46      184.44     31.75 o 
  -3   3   9      203.06      214.47     47.41 o 
  -2   3   9     2042.97     2062.10    106.74 o 
  -1   3   9     2784.70     2851.35    126.82 o 
   0   3   9      681.86      662.91     62.35 o 
   1   3   9     2337.46     2135.47    108.38 o 
   2   3   9     2705.27     2505.57     88.30 o 
   3   3   9      313.33      259.27     35.14 o 
   4   3   9     2174.06     2238.19     81.87 o 
   5   3   9       24.31       -2.97     24.58 o 
   6   3   9     2492.07     2560.41     93.72 o 
   7   3   9     1046.83     1055.21     93.03 o 
   8   3   9      233.90      158.89     56.64 o 
 -10   4   9      432.69      431.79     81.04 o 
  -9   4   9      443.92      578.69     92.79 o 
  -8   4   9     1582.11     1747.58    117.44 o 
  -7   4   9     1060.75     1157.42     53.86 o 
  -6   4   9      168.18      169.88     29.84 o 
  -5   4   9      900.16      885.53     43.45 o 
  -4   4   9      458.17      386.50     63.17 o 
  -3   4   9       55.89       63.98     35.99 o 
  -2   4   9      768.87      769.17     66.27 o 
  -1   4   9       96.03      136.37     41.05 o 
   0   4   9      201.83      182.23     43.99 o 
   1   4   9      441.90      497.25     66.19 o 
   2   4   9      910.33      903.07     49.08 o 
   3   4   9        7.67        7.41     21.59 o 
   4   4   9     1310.49     1296.35     63.97 o 
   5   4   9     1237.29     1339.41     67.81 o 
   6   4   9      301.93      232.48     41.32 o 
   7   4   9      593.55      659.81     90.42 o 
 -10   5   9      713.34      905.70    110.83 o 
  -9   5   9     2124.02     2339.17    139.88 o 
  -8   5   9      745.28      784.36    165.18 o 
  -7   5   9       17.03       -3.69     23.30 o 
  -6   5   9       51.43       40.72     24.59 o 
  -5   5   9     2536.40     2589.95     72.99 o 
  -4   5   9     2173.65     2205.12     86.46 o 
  -3   5   9      249.71      249.72     49.29 o 
  -2   5   9      774.66      766.47     68.63 o 
  -1   5   9     1200.85     1134.94     83.08 o 
   0   5   9       58.33       75.00     37.95 o 
   1   5   9      157.26      227.36     54.60 o 
   2   5   9        3.47        5.39     31.17 o 
   3   5   9        9.23      -26.52     34.52 o 
   4   5   9       92.16       96.71     50.92 o 
   5   5   9      171.34      192.35     59.49 o 
   6   5   9      186.96      170.32     59.57 o 
  -8   6   9      158.16      175.87     63.41 o 
  -7   6   9      150.18      169.67     43.10 o 
  -6   6   9     1702.39     1851.08     84.26 o 
  -5   6   9      134.93      142.81     41.91 o 
  -4   6   9       12.19       48.88     29.68 o 
  -3   6   9      158.79      153.92     47.17 o 
  -2   6   9      204.37      163.46     46.68 o 
  -1   6   9      198.91      230.46     54.27 o 
   0   6   9      528.66      528.83     70.27 o 
   1   6   9      714.99      634.84     68.14 o 
   2   6   9      999.93      871.26     80.96 o 
   3   6   9        1.71      -25.46     34.44 o 
   4   6   9      246.88      268.98     66.35 o 
   5   6   9        9.58      -18.85     45.05 o 
  -9   7   9       29.25       41.46     56.07 o 
  -8   7   9       62.58       34.19     48.23 o 
  -7   7   9       70.52      -12.49     30.05 o 
  -6   7   9      474.27      487.31    123.56 o 
  -5   7   9      318.07      323.62     52.96 o 
  -4   7   9       53.99       28.78     30.05 o 
  -3   7   9     1086.93     1079.69     85.93 o 
  -2   7   9      217.35      193.25     50.11 o 
  -1   7   9     1916.72     1889.17    115.48 o 
   0   7   9       95.18       42.60     40.07 o 
   1   7   9      977.65     1057.57     93.20 o 
   2   7   9       54.13        6.94     38.11 o 
   3   7   9       65.58       -4.49     40.64 o 
   4   7   9      253.43      332.48     78.34 o 
  -9   8   9       37.29      -15.34     43.99 o 
  -8   8   9       64.93       20.32     40.97 o 
  -7   8   9      397.04      312.33    114.62 o 
  -6   8   9      973.26      923.00     65.25 o 
  -5   8   9      224.18      196.08     53.33 o 
  -4   8   9     1927.94     2153.43     94.00 o 
  -3   8   9      690.96      784.84     83.16 o 
  -2   8   9    10942.83    10623.16    333.05 o 
  -1   8   9      827.09      767.05     81.36 o 
   0   8   9     1245.65     1258.33    101.85 o 
   1   8   9      488.06      550.86     83.24 o 
   2   8   9       94.21       35.09     45.54 o 
   3   8   9      179.87      198.47     64.96 o 
  -9   9   9      417.21       92.06     54.76 o 
  -8   9   9        6.17      -59.74     39.83 o 
  -7   9   9      524.52      551.85    269.27 o 
  -6   9   9       16.68       -9.19     31.82 o 
  -5   9   9       31.34      -26.08     33.27 o 
  -4   9   9     1049.68      985.89    138.00 o 
  -3   9   9     1870.31     2020.48    130.00 o 
  -2   9   9       41.17       49.94     48.48 o 
  -1   9   9      469.49      364.55     71.24 o 
   0   9   9       35.80       71.08     47.58 o 
   1   9   9      781.86      807.85     89.69 o 
   2   9   9      618.66      662.75     98.67 o 
  -7  10   9        0.76      -10.94     67.57 o 
  -6  10   9      100.12       44.19     39.09 o 
  -5  10   9      327.73      232.95     78.47 o 
  -4  10   9      559.39      556.30     67.53 o 
  -3  10   9      222.28      181.99     59.17 o 
  -2  10   9        0.49      -31.17     39.17 o 
  -1  10   9      726.21      698.98     98.58 o 
   0  10   9      414.94      491.12     90.59 o 
  -5  11   9        1.08      -54.72     36.48 o 
  -4  11   9      112.23       98.50     62.92 o 
  -3  11   9      191.62      159.30     63.41 o 
   0 -10  10      274.33      430.90    106.26 o 
   1 -10  10       16.79      -24.32     58.19 o 
   2 -10  10      331.63      156.69     81.28 o 
   3 -10  10     1620.17     1581.67    139.88 o 
   4 -10  10      103.61      133.27     63.98 o 
  -2  -9  10      430.33      428.12     96.95 o 
  -1  -9  10      533.92      554.45    110.91 o 
   0  -9  10      766.46      769.00    124.70 o 
   1  -9  10     3885.58     3996.81    219.53 o 
   2  -9  10      384.78      275.68     82.51 o 
   3  -9  10      826.25      562.78     93.44 o 
   4  -9  10       87.84      130.74     69.49 o 
   6  -9  10      644.57      587.34     81.69 o 
   7  -9  10      385.01      380.38     73.04 o 
   8  -9  10      490.93      448.36     82.83 o 
  -4  -8  10      109.04       76.71     69.94 o 
  -3  -8  10     1122.43     1098.79    138.65 o 
  -2  -8  10      765.53      807.44    118.66 o 
  -1  -8  10      321.27      324.32     91.65 o 
   0  -8  10       80.57        8.24     47.58 o 
   1  -8  10     2669.96     2653.36    173.50 o 
   2  -8  10     1641.07     1337.90    116.86 o 
   3  -8  10     1223.91     1164.15    142.49 o 
   4  -8  10     1971.53     1769.85     78.83 o 
   6  -8  10      701.31      723.96     87.89 o 
   7  -8  10      121.25      195.21     59.57 o 
   8  -8  10     1040.81     1096.09    104.38 o 
  -5  -7  10      100.64      109.54     50.90 o 
  -4  -7  10     1115.56     1154.12    117.76 o 
  -3  -7  10     1220.38     1247.89    119.64 o 
  -2  -7  10       59.81       44.56     59.74 o 
  -1  -7  10      605.62      585.55     97.93 o 
   0  -7  10     1917.36     1862.24    141.51 o 
   1  -7  10      664.73      671.91     62.13 o 
   2  -7  10      325.11      304.55     43.63 o 
   3  -7  10      127.36      134.36     36.02 o 
   4  -7  10      655.35      700.30     50.05 o 
   6  -7  10      319.10      471.95     76.96 o 
   7  -7  10     1188.80     1018.81     94.01 o 
   8  -7  10      240.38      250.54     69.53 o 
   9  -7  10      198.04      249.40     72.39 o 
  -6  -6  10       24.88        8.67     42.82 o 
  -5  -6  10      127.84      107.46     45.39 o 
  -4  -6  10        3.05       12.24     47.41 o 
  -3  -6  10      725.33      882.52    117.19 o 
  -2  -6  10      800.64      925.69    116.54 o 
  -1  -6  10      986.31      941.46     63.56 o 
   0  -6  10      837.04      962.04     66.47 o 
   1  -6  10     1418.23     1240.40     68.86 o 
   2  -6  10      444.63      431.91     70.80 o 
   3  -6  10      173.33      150.54     33.98 o 
   4  -6  10       84.81       92.14     48.31 o 
   5  -6  10      707.92      680.87     72.96 o 
   6  -6  10      130.77      134.82     52.96 o 
   7  -6  10     3911.21     4122.82    190.72 o 
   8  -6  10     2860.01     2911.66    165.83 o 
   9  -6  10      244.74      190.31     67.41 o 
  -6  -5  10      627.56      644.41     55.81 o 
  -5  -5  10      135.43      101.47     35.57 o 
  -4  -5  10       14.72       30.72     27.34 o 
  -3  -5  10      330.09      396.27     51.95 o 
  -2  -5  10      234.68      227.84     59.57 o 
  -1  -5  10      225.74      183.74     37.46 o 
   0  -5  10      154.37      168.54     39.51 o 
   1  -5  10      219.74      227.39     39.31 o 
   2  -5  10        5.48        4.24     21.87 o 
   3  -5  10       57.28       60.72     45.46 o 
   4  -5  10      522.52      539.03     74.35 o 
   5  -5  10       43.13       35.26     40.97 o 
   6  -5  10     2116.95     2110.74    131.06 o 
   7  -5  10     1175.70     1008.45     96.71 o 
   8  -5  10       24.18        5.71     42.11 o 
   9  -5  10      813.16      776.51    108.13 o 
  -7  -4  10      771.11      901.29     58.65 o 
  -6  -4  10       73.80       90.71     32.04 o 
  -5  -4  10      930.55      886.01     51.25 o 
  -4  -4  10       30.52       22.56     24.30 o 
  -3  -4  10      223.05      143.24     36.61 o 
  -2  -4  10     3100.31     2834.58    100.22 o 
  -1  -4  10     3065.10     3060.85    101.95 o 
   0  -4  10     1467.83     1431.95    178.23 o 
   1  -4  10      128.32       71.90     47.99 o 
   2  -4  10       11.59      -19.01     35.50 o 
   3  -4  10       39.28       24.81     36.15 o 
   4  -4  10     2365.11     2591.18    128.70 o 
   5  -4  10      341.03      450.60     47.72 o 
   6  -4  10      343.24      342.27     70.76 o 
   7  -4  10     1595.75     1657.08    120.46 o 
   8  -4  10     1194.17     1164.32    106.17 o 
   9  -4  10      383.75      364.30     82.92 o 
  -8  -3  10       21.61       -6.43     27.47 o 
  -7  -3  10      915.93      990.07     69.69 o 
  -6  -3  10     1075.60     1069.38     55.61 o 
  -5  -3  10      162.19      131.91     31.15 o 
  -4  -3  10      343.70      332.11     39.23 o 
  -3  -3  10       12.83        9.60     24.38 o 
  -2  -3  10     1578.80     1565.51    110.83 o 
  -1  -3  10      286.63      290.53     64.72 o 
   0  -3  10      536.64      438.65     72.96 o 
   1  -3  10       10.39       20.89     35.50 o 
   2  -3  10      354.29      506.06     74.43 o 
   3  -3  10     3029.28     3586.16    154.57 o 
   4  -3  10     1540.93     1503.98     96.46 o 
   5  -3  10      229.82      228.01     37.31 o 
   6  -3  10      705.09      766.31     81.20 o 
   7  -3  10       82.59       72.88     47.50 o 
   8  -3  10       29.76       -6.45     42.27 o 
   9  -3  10      796.12      996.45    124.21 o 
  -8  -2  10      502.65      484.18     63.16 o 
  -7  -2  10       11.51      -18.14     30.39 o 
  -6  -2  10     1211.06     1074.81     68.95 o 
  -5  -2  10       35.73        1.18     30.55 o 
  -4  -2  10    10589.15    10827.65    355.61 o 
  -3  -2  10     6836.42     6346.02    237.73 o 
  -2  -2  10      405.83      390.66     69.86 o 
  -1  -2  10     3641.11     3722.93    167.63 o 
   0  -2  10     2254.91     2407.23    131.80 o 
   1  -2  10     2728.48     2809.40    137.84 o 
   2  -2  10      226.67      361.20     60.31 o 
   3  -2  10      123.59      213.57     50.92 o 
   4  -2  10      428.00      560.90     70.10 o 
   5  -2  10      739.29      732.41     50.60 o 
   6  -2  10        1.83      -39.83     34.19 o 
   7  -2  10     2137.95     2310.93    141.10 o 
   8  -2  10     1611.87     1606.07    122.58 o 
   9  -2  10      139.41       64.23     56.72 o 
  -9  -1  10      558.95      595.18     99.81 o 
  -8  -1  10       39.49       50.27     38.23 o 
  -7  -1  10      487.46      577.93    125.84 o 
  -6  -1  10      115.89       82.92     42.68 o 
  -5  -1  10     3600.70     3534.21    117.29 o 
  -4  -1  10        3.72      -20.86     29.13 o 
  -3  -1  10      951.92      987.47     87.32 o 
  -2  -1  10        2.18      -28.73     30.28 o 
  -1  -1  10     6834.99     7367.68    250.79 o 
   0  -1  10     2679.59     2869.14    139.23 o 
   1  -1  10      123.12       88.46     41.38 o 
   2  -1  10      815.12      796.34     70.43 o 
   3  -1  10      246.16      258.78     53.78 o 
   4  -1  10     3477.05     3653.39    108.53 o 
   5  -1  10       19.96      -13.27     20.88 o 
   6  -1  10      137.36      157.18     55.49 o 
   7  -1  10      689.50      452.52     76.71 o 
   8  -1  10     2104.95     2290.69    146.00 o 
   9  -1  10        9.06      -20.48     49.29 o 
  -9   0  10        1.23      -70.27     46.84 o 
  -8   0  10      752.75      784.85     68.45 o 
  -7   0  10      700.24      764.69     63.89 o 
  -6   0  10      458.64      494.86     55.42 o 
  -5   0  10     1352.84     1372.01     71.35 o 
  -4   0  10       39.28        2.72     25.36 o 
  -3   0  10      469.12      478.07     72.06 o 
  -2   0  10      333.57      382.01     64.39 o 
  -1   0  10        0.21      -27.67     33.95 o 
   0   0  10     1541.14     1433.88     96.87 o 
   1   0  10      648.74      668.71     65.29 o 
   2   0  10     2353.87     2345.86    119.07 o 
   3   0  10     4046.21     3916.51    156.36 o 
   4   0  10        7.12        9.75     21.67 o 
   5   0  10       94.27      150.64     31.82 o 
   6   0  10     1750.35     1866.57    120.70 o 
   7   0  10      383.76      259.68     61.53 o 
   8   0  10      482.93      422.08     78.67 o 
  -9   1  10      548.87      584.98     96.87 o 
  -8   1  10      208.70      171.47     46.47 o 
  -7   1  10       10.20      -16.39     30.65 o 
  -6   1  10        0.45      -25.16     26.05 o 
  -5   1  10      110.69       65.30     30.74 o 
  -4   1  10      710.97      631.12     68.72 o 
  -3   1  10      286.88      298.53     58.35 o 
  -2   1  10      536.29      512.10     70.43 o 
  -1   1  10     2166.42     2400.29    123.31 o 
   0   1  10       98.81      117.35     45.78 o 
   1   1  10     3345.60     3319.29    143.39 o 
   2   1  10       15.68       -0.41     32.48 o 
   3   1  10     6325.38     6454.15    214.80 o 
   4   1  10     2563.93     2558.56     89.29 o 
   5   1  10        7.95       -1.06     23.06 o 
   6   1  10      262.04      135.23     52.07 o 
   7   1  10        0.37      -18.85     44.89 o 
   8   1  10      161.28       68.31     54.03 o 
 -10   2  10      168.39      132.04     67.57 o 
  -9   2  10       86.12       58.68     57.53 o 
  -8   2  10      265.66      261.84     49.62 o 
  -7   2  10      275.65      237.25     45.15 o 
  -6   2  10      310.67      331.28     46.71 o 
  -5   2  10      604.25      665.67     56.27 o 
  -4   2  10       21.17      -15.51     32.07 o 
  -3   2  10       35.13       78.10     42.76 o 
  -2   2  10      386.42      481.90     71.24 o 
  -1   2  10       79.91       38.19     32.89 o 
   0   2  10        0.43      -11.75     27.50 o 
   1   2  10     3423.48     3287.87    142.49 o 
   2   2  10     6076.13     5672.17    198.64 o 
   3   2  10     4329.42     4345.04    118.95 o 
   4   2  10       12.84       16.12     24.95 o 
   5   2  10      742.98      669.52     68.88 o 
   6   2  10       72.20       29.87     42.52 o 
   7   2  10     1201.71     1218.10    101.28 o 
   8   2  10        6.59      -41.38     42.36 o 
 -10   3  10      124.05       87.32     58.68 o 
  -9   3  10       19.62      -61.86     43.99 o 
  -8   3  10      540.37      612.56     87.08 o 
  -7   3  10      695.80      771.50     65.79 o 
  -6   3  10      804.97      898.37     58.54 o 
  -5   3  10      681.58      741.37     52.47 o 
  -4   3  10      148.28      116.54     47.66 o 
  -3   3  10      107.77       82.51     41.62 o 
  -2   3  10      689.27      635.16     65.12 o 
  -1   3  10        0.83        9.14     29.87 o 
   0   3  10      551.23      482.23     66.10 o 
   1   3  10       37.18       43.50     37.62 o 
   2   3  10       30.32       34.40     30.24 o 
   3   3  10       98.28       52.93     28.44 o 
   4   3  10       50.90       44.21     26.80 o 
   5   3  10     1318.90     1332.02     69.16 o 
   6   3  10      322.17      291.92     60.72 o 
   7   3  10       44.46       76.88     48.64 o 
 -10   4  10       47.98       92.63     55.90 o 
  -9   4  10     1489.78     1766.43    128.29 o 
  -8   4  10      289.58      466.72     80.22 o 
  -7   4  10      193.61      213.25     63.66 o 
  -6   4  10      106.85       66.78     31.23 o 
  -5   4  10     1647.44     1627.70    107.48 o 
  -4   4  10     1111.80     1142.77     88.46 o 
  -3   4  10        7.61       26.77     33.30 o 
  -2   4  10      495.01      459.38     66.27 o 
  -1   4  10     3111.18     3066.22    140.78 o 
   0   4  10     2146.26     2238.62    118.50 o 
   1   4  10     1949.34     1690.86    102.26 o 
   2   4  10       20.24       16.75     21.75 o 
   3   4  10      928.56      872.39     53.09 o 
   4   4  10       95.97       92.02     31.59 o 
   5   4  10      906.15      883.94     59.57 o 
   6   4  10       26.79       10.45     38.76 o 
 -10   5  10      672.84      969.84    103.40 o 
  -9   5  10      875.12     1046.64    101.77 o 
  -8   5  10     4889.06     5361.97    213.00 o 
  -7   5  10      454.59      485.83     98.72 o 
  -6   5  10     3646.35     3908.65     98.46 o 
  -5   5  10     2081.72     2322.11    131.31 o 
  -4   5  10       33.63      -21.06     35.74 o 
  -3   5  10        3.31      -22.85     27.42 o 
  -2   5  10       60.70       43.33     34.19 o 
  -1   5  10       10.19       -8.08     29.22 o 
   0   5  10       26.29      -23.91     28.07 o 
   1   5  10       29.82       29.54     35.01 o 
   2   5  10     1090.80      964.95     82.43 o 
   3   5  10     2447.51     2635.98    141.92 o 
   4   5  10      246.98      240.83     63.74 o 
   5   5  10      390.33      378.91     73.37 o 
  -8   6  10      104.24       63.00     65.37 o 
  -7   6  10       16.60      -35.66     32.20 o 
  -6   6  10      502.44      473.41    153.30 o 
  -5   6  10     1303.93     1381.65     75.32 o 
  -4   6  10       30.81       42.76     39.34 o 
  -3   6  10        6.98      -13.71     26.85 o 
  -2   6  10      171.17      124.86     47.25 o 
  -1   6  10     1474.73     1397.48     97.36 o 
   0   6  10       15.36       26.77     32.64 o 
   1   6  10     1881.79     1851.55    116.86 o 
   2   6  10        5.82       -6.53     37.70 o 
   3   6  10     1923.62     1691.84    117.19 o 
   4   6  10      281.06      281.39     70.02 o 
   5   6  10      971.64     1069.65    102.34 o 
  -8   7  10      288.76      126.00     61.37 o 
  -7   7  10      595.73      648.50    239.77 o 
  -6   7  10      656.27      682.53    162.73 o 
  -5   7  10       10.68      -19.90     32.36 o 
  -4   7  10      558.92      778.96     93.52 o 
  -3   7  10       50.02       86.83     41.29 o 
  -2   7  10     2822.50     2988.21    150.32 o 
  -1   7  10      248.51      245.64     58.19 o 
   0   7  10      117.25       83.32     45.13 o 
   1   7  10      509.38      625.37     88.63 o 
   2   7  10     1185.44     1245.11    105.85 o 
   3   7  10       15.16      -46.60     33.62 o 
   4   7  10      639.41      763.45    105.60 o 
  -8   8  10      147.65       21.54     49.86 o 
  -7   8  10       57.81       67.91     68.47 o 
  -6   8  10        4.76      -19.05     32.47 o 
  -5   8  10       73.38       37.87     36.66 o 
  -4   8  10      464.06      328.72     67.57 o 
  -3   8  10     1189.11     1142.20     96.46 o 
  -2   8  10        3.38       46.84     43.33 o 
  -1   8  10      396.83      464.93     76.96 o 
   0   8  10       11.03       27.83     40.64 o 
   1   8  10      611.96      685.68     92.87 o 
   2   8  10     1130.87     1147.83    105.19 o 
  -8   9  10       66.23      -15.59     59.00 o 
  -7   9  10       89.91       31.61     40.45 o 
  -6   9  10       71.93       16.56     35.97 o 
  -5   9  10      107.59      120.90     46.09 o 
  -4   9  10      533.72      518.14     87.32 o 
  -3   9  10     1248.97     1408.58    113.19 o 
  -2   9  10     1142.17     1057.57     99.32 o 
  -1   9  10      106.12       59.25     49.94 o 
   0   9  10      356.90      315.50     72.55 o 
   1   9  10      139.97      159.14     61.86 o 
  -6  10  10      751.07      785.36    131.02 o 
  -5  10  10      222.07      214.49     53.39 o 
  -4  10  10        4.33      -31.91     40.64 o 
  -3  10  10       17.14       -6.77     41.13 o 
  -2  10  10       34.15       -3.67     43.50 o 
   2 -10  11      408.15      461.58     98.26 o 
   3 -10  11        4.97       20.39     35.13 o 
   4 -10  11      104.60       95.37     39.58 o 
  -1  -9  11      101.13       83.73     72.63 o 
   0  -9  11      190.68      124.37     73.12 o 
   1  -9  11     1369.65     1235.56    127.96 o 
   2  -9  11     3221.12     3007.71    117.26 o 
   3  -9  11       98.72      115.17     40.18 o 
   4  -9  11      213.72      211.47     41.84 o 
   6  -9  11      278.03      221.90     60.64 o 
  -3  -8  11       97.44       45.05     69.37 o 
  -2  -8  11      247.15      286.56     60.40 o 
  -1  -8  11       15.66      -13.06     49.78 o 
   0  -8  11     2416.70     2566.06    109.63 o 
   1  -8  11     2802.76     2547.75    136.37 o 
   2  -8  11       42.71       12.28     32.04 o 
   3  -8  11     1452.95     1307.22     72.25 o 
   4  -8  11       63.93       13.32     29.88 o 
   6  -8  11      975.06      927.00     89.12 o 
   7  -8  11       37.53      125.68     56.23 o 
  -4  -7  11       47.56       41.53     40.32 o 
  -3  -7  11       76.38       76.01     46.10 o 
  -2  -7  11      101.29      118.44     45.54 o 
  -1  -7  11      359.97      310.09     60.51 o 
   0  -7  11      277.26      301.78     49.60 o 
   1  -7  11      228.87      236.22     47.31 o 
   2  -7  11      133.20       91.04     39.06 o 
   3  -7  11     1732.78     1778.27    159.51 o 
   4  -7  11     2010.20     1750.68    122.41 o 
   6  -7  11     1439.26     1333.01    104.70 o 
   7  -7  11      153.05      120.94     55.58 o 
   8  -7  11     1408.73     1505.36    123.64 o 
  -5  -6  11      147.83       99.24     37.47 o 
  -4  -6  11       17.12       45.75     39.12 o 
  -3  -6  11      490.08      472.02     62.29 o 
  -2  -6  11     2026.91     2078.39     96.55 o 
  -1  -6  11      543.72      512.71     60.03 o 
   0  -6  11       19.53      -40.86     27.24 o 
   1  -6  11       50.55      -29.33     27.43 o 
   2  -6  11      136.85      146.44     36.43 o 
   3  -6  11      670.42      726.49     97.36 o 
   4  -6  11     1697.77     1910.88    122.50 o 
   6  -6  11     1423.48     1278.25    106.58 o 
   7  -6  11       75.95      103.97     54.60 o 
   8  -6  11        4.65       13.22     50.60 o 
  -6  -5  11       28.15       -6.31     30.24 o 
  -5  -5  11      693.31      687.94     58.80 o 
  -4  -5  11      186.34      107.00     41.64 o 
  -3  -5  11      208.56      148.08     41.39 o 
  -2  -5  11      580.75      502.88     60.68 o 
  -1  -5  11      926.46      978.34     75.89 o 
   0  -5  11     1068.18     1053.14     63.94 o 
   1  -5  11     1803.08     1735.67    123.23 o 
   2  -5  11      786.76      751.38     84.38 o 
   3  -5  11      236.27      247.77     61.29 o 
   4  -5  11      836.77      934.59     88.14 o 
   6  -5  11     1698.42     1737.05    121.60 o 
   7  -5  11     2319.14     2243.68    144.20 o 
   8  -5  11     1186.56     1256.54    116.29 o 
  -7  -4  11      696.62      518.75     62.14 o 
  -6  -4  11      320.89      294.13     43.57 o 
  -5  -4  11       97.34       58.76     29.29 o 
  -4  -4  11      233.29      166.80     42.68 o 
  -3  -4  11     1137.50     1156.32     68.12 o 
  -2  -4  11      963.56      906.05     94.67 o 
  -1  -4  11       47.62       37.87     43.99 o 
   0  -4  11      458.90      386.66     76.14 o 
   1  -4  11     1686.33     1745.54    119.97 o 
   2  -4  11      340.62      372.06     72.88 o 
   3  -4  11      958.83     1041.17     88.79 o 
   4  -4  11      913.60     1098.46     90.99 o 
   5  -4  11       29.47       37.87     42.27 o 
   6  -4  11      197.60      239.77     64.23 o 
   7  -4  11      369.87      509.24     90.75 o 
   8  -4  11      148.59      213.57     70.59 o 
  -7  -3  11        0.57      -24.14     36.73 o 
  -6  -3  11      259.08      286.97     38.61 o 
  -5  -3  11     1026.70      999.80     57.92 o 
  -4  -3  11     1263.33     1125.60     69.93 o 
  -3  -3  11     3303.95     3382.46    173.66 o 
  -2  -3  11      674.08      606.93     89.20 o 
  -1  -3  11       46.71       14.77     45.29 o 
   0  -3  11     4117.56     4246.86    190.97 o 
   1  -3  11       24.94        9.39     39.25 o 
   2  -3  11     1506.23     1614.15    110.58 o 
   3  -3  11        4.13       -2.69     34.36 o 
   4  -3  11     2718.92     3073.16    146.41 o 
   5  -3  11     3119.44     3273.36    109.68 o 
   6  -3  11     1492.00     1616.84    117.76 o 
   7  -3  11      277.11      388.38     83.08 o 
   8  -3  11     1178.68     1295.79    119.56 o 
  -8  -2  11       57.72       -3.97     40.07 o 
  -7  -2  11      259.13      169.12     47.00 o 
  -6  -2  11       91.05       93.04     40.63 o 
  -5  -2  11     2870.63     2928.84    111.72 o 
  -4  -2  11      415.88      406.94     96.87 o 
  -3  -2  11     3188.34     2889.54    157.02 o 
  -2  -2  11     3099.36     3155.59    161.42 o 
  -1  -2  11      511.13      540.91     80.06 o 
   0  -2  11     1437.28     1473.05    107.07 o 
   1  -2  11       84.61      101.11     48.07 o 
   2  -2  11      379.08      401.11     69.61 o 
   3  -2  11       55.08       38.44     39.91 o 
   4  -2  11     1252.00     1320.52     94.18 o 
   5  -2  11      133.76      183.54     54.84 o 
   6  -2  11      447.76      599.18     91.97 o 
   7  -2  11        4.88      -32.48     41.87 o 
   8  -2  11     1639.55     1794.67    134.25 o 
  -8  -1  11      511.64      462.88     61.24 o 
  -7  -1  11       57.96        0.33     35.31 o 
  -6  -1  11       75.43       41.40     35.17 o 
  -5  -1  11      792.40      798.01     60.52 o 
  -4  -1  11     4744.99     4799.20    206.72 o 
  -3  -1  11     1047.78      953.28     94.26 o 
  -2  -1  11      181.47      180.60     57.86 o 
  -1  -1  11     1234.23     1149.55     94.67 o 
   0  -1  11       18.46        8.00     31.58 o 
   1  -1  11       77.78       97.69     47.99 o 
   2  -1  11      316.44      406.58     67.65 o 
   3  -1  11      255.39      327.01     60.31 o 
   4  -1  11      836.27      842.62     73.77 o 
   5  -1  11      234.45      199.44     39.14 o 
   6  -1  11     2712.32     3083.52    162.48 o 
   7  -1  11     2999.77     3201.29    172.85 o 
   8  -1  11       92.46       43.01     55.66 o 
  -8   0  11      584.22      762.97     73.98 o 
  -7   0  11      607.66      695.88     99.40 o 
  -6   0  11       21.99       17.50     32.23 o 
  -5   0  11      144.28      129.63     40.70 o 
  -4   0  11      162.16       58.51     49.86 o 
  -3   0  11       84.45       50.11     44.89 o 
  -2   0  11     1337.12     1423.59    105.60 o 
  -1   0  11     5497.70     6266.20    231.77 o 
   0   0  11      418.18      407.80     68.96 o 
   1   0  11     1231.86     1169.05     89.04 o 
   2   0  11        0.35        5.79     36.40 o 
   3   0  11     2856.26     2981.27    139.63 o 
   4   0  11     2099.58     1935.61    128.49 o 
   5   0  11       59.19       80.00     32.39 o 
   6   0  11        6.88       12.16     44.15 o 
   7   0  11      534.32      408.94     78.92 o 
   8   0  11     1587.44     1735.34    132.78 o 
  -9   1  11        0.05       -4.16     49.54 o 
  -8   1  11        3.01      -42.83     28.55 o 
  -7   1  11     1410.10     1714.71    101.48 o 
  -6   1  11     1328.45     1190.69     95.03 o 
  -5   1  11       40.85       37.73     28.37 o 
  -4   1  11       33.78      -10.36     44.31 o 
  -3   1  11      363.15      415.47     74.67 o 
  -2   1  11       12.59      -15.67     36.81 o 
  -1   1  11      885.24      991.96     85.53 o 
   0   1  11      916.34      935.73     83.65 o 
   1   1  11      931.95      879.42     77.53 o 
   2   1  11     1678.01     1725.87    104.62 o 
   3   1  11     1502.88     1473.70     96.87 o 
   4   1  11      145.91      134.51     32.51 o 
   5   1  11        0.65      -35.78     24.61 o 
   6   1  11      436.85      253.32     55.25 o 
   7   1  11      767.49      471.46     75.16 o 
  -9   2  11        6.18      -56.88     47.09 o 
  -8   2  11      195.20      146.73     45.29 o 
  -7   2  11      119.95       82.69     37.99 o 
  -6   2  11      443.20      398.08     53.38 o 
  -5   2  11      161.59      271.35     63.98 o 
  -4   2  11     1899.60     2061.37    126.66 o 
  -3   2  11     1409.79     1458.52    103.89 o 
  -2   2  11       18.82       18.04     41.13 o 
  -1   2  11     1603.67     1741.13    110.17 o 
   0   2  11       33.44       -0.41     33.13 o 
   1   2  11      597.41      517.32     71.90 o 
   2   2  11      268.76      322.19     59.98 o 
   3   2  11      179.13      223.06     41.21 o 
   4   2  11     1145.07     1096.14     62.31 o 
   5   2  11        7.39      -27.75     30.32 o 
   6   2  11      344.58      201.66     55.98 o 
   7   2  11      231.25       77.61     48.64 o 
  -9   3  11      135.94      129.76     66.27 o 
  -8   3  11       93.99       30.20     36.92 o 
  -7   3  11      541.03      672.67     65.40 o 
  -6   3  11      455.62      514.66     69.57 o 
  -5   3  11     2605.54     2896.80    153.83 o 
  -4   3  11      229.96      293.22     65.53 o 
  -3   3  11     1080.46     1026.07     87.57 o 
  -2   3  11        1.16       -9.71     28.64 o 
  -1   3  11     5383.69     5167.42    199.53 o 
   0   3  11     3058.24     3182.76    148.61 o 
   1   3  11      987.85      976.86     81.85 o 
   2   3  11        0.61       -5.96     20.81 o 
   3   3  11      296.47      310.29     42.12 o 
   4   3  11       39.10       20.50     28.40 o 
   5   3  11       36.61       16.65     25.08 o 
   6   3  11       47.45      -10.69     45.05 o 
  -9   4  11       13.72       27.26     55.49 o 
  -8   4  11     2231.42     2455.38    149.10 o 
  -7   4  11      337.10      361.42     52.40 o 
  -6   4  11      287.32      287.96     45.03 o 
  -5   4  11      101.23      115.80     54.84 o 
  -4   4  11      633.86      679.64     78.10 o 
  -3   4  11      153.16       75.98     45.13 o 
  -2   4  11     1037.50     1065.25     87.40 o 
  -1   4  11      112.36       91.16     46.11 o 
   0   4  11        7.57      -17.22     34.19 o 
   1   4  11      920.26     1045.33     87.32 o 
   2   4  11       23.71       11.41     23.48 o 
   3   4  11     1071.14     1207.62     65.17 o 
   4   4  11      631.93      560.39    130.53 o 
   5   4  11      173.43      191.46     61.70 o 
  -9   5  11     1883.10     2167.22    143.39 o 
  -8   5  11       38.80       17.71     46.19 o 
  -7   5  11      430.70      369.93     80.79 o 
  -6   5  11       14.74      -50.92     33.95 o 
  -5   5  11      921.94      993.92     94.67 o 
  -4   5  11      647.40      683.48     91.97 o 
  -3   5  11      410.07      330.27     64.96 o 
  -2   5  11      122.37      133.68     52.23 o 
  -1   5  11      308.71      340.72     67.82 o 
   0   5  11      504.65      421.59     69.53 o 
   1   5  11      476.69      478.48     72.88 o 
   2   5  11      738.40      701.76     75.33 o 
   3   5  11     1052.58     1102.62     94.91 o 
   4   5  11      422.20      452.77     79.81 o 
   5   5  11      353.57      295.18     73.94 o 
  -7   6  11      174.46       75.95     43.51 o 
  -6   6  11      863.43      897.21     91.65 o 
  -5   6  11      194.38      122.74     56.88 o 
  -4   6  11       19.82        8.24     43.17 o 
  -3   6  11        4.57      -21.06     30.44 o 
  -2   6  11      463.34      573.06     79.81 o 
  -1   6  11        0.26        2.37     38.76 o 
   0   6  11      462.27      465.99     73.20 o 
   1   6  11      536.88      634.68     88.79 o 
   2   6  11     4981.38     5118.37    217.00 o 
   3   6  11     1025.65      945.61     95.07 o 
   4   6  11      538.79      759.05     99.24 o 
  -8   7  11        4.38      -75.90     50.60 o 
  -7   7  11       22.31      -57.93     47.05 o 
  -6   7  11      504.23      803.77    103.56 o 
  -5   7  11      491.82      500.26     80.30 o 
  -4   7  11       94.94      108.38     52.96 o 
  -3   7  11      282.56      382.01     73.12 o 
  -2   7  11       92.64       40.07     44.48 o 
  -1   7  11      267.75      116.13     50.35 o 
   0   7  11       82.61       63.08     45.86 o 
   1   7  11      529.88      603.50     88.38 o 
   2   7  11       79.38       54.51     47.74 o 
   3   7  11      326.26      356.47     78.18 o 
  -7   8  11      280.97      194.74     51.03 o 
  -6   8  11       70.89       -9.62     54.88 o 
  -5   8  11        1.88      -12.98     37.13 o 
  -4   8  11        1.08       11.91     42.27 o 
  -3   8  11       78.69      182.15     61.61 o 
  -2   8  11      462.42      457.18     78.83 o 
  -1   8  11      986.30      921.53     92.54 o 
   0   8  11      272.52      393.03     78.10 o 
   1   8  11       55.18       64.23     53.86 o 
  -6   9  11      849.46      872.65     99.89 o 
  -5   9  11      676.42      894.36     98.50 o 
  -4   9  11        4.06       11.18     44.31 o 
  -3   9  11       23.93       32.40     47.25 o 
  -2   9  11      149.22      170.89     64.23 o 
  -1   9  11        1.26      -22.12     47.17 o 
   1  -9  12      357.09      338.97     60.01 o 
   2  -9  12        0.53        8.82     36.53 o 
   3  -9  12       61.18       34.70     34.93 o 
   4  -9  12      447.36      506.15     58.04 o 
  -1  -8  12       48.75       34.95     39.27 o 
   0  -8  12      734.66      716.85     75.27 o 
   1  -8  12      840.88      876.14    108.50 o 
   2  -8  12     1471.08     1397.86     81.67 o 
   3  -8  12      566.04      681.13     64.53 o 
   4  -8  12       28.27       78.18     52.88 o 
   6  -8  12        1.61       -1.88     34.52 o 
  -3  -7  12      550.88      591.69     70.63 o 
  -2  -7  12      718.82      920.84     83.73 o 
  -1  -7  12       88.96       12.01     38.15 o 
   0  -7  12        6.21      -45.21     30.22 o 
   1  -7  12      540.07      451.91     62.64 o 
   2  -7  12       92.23      100.26     37.06 o 
   3  -7  12        1.02      -30.60     43.66 o 
   4  -7  12        2.79      -30.69     42.11 o 
   6  -7  12      162.99      106.50     58.51 o 
   7  -7  12       51.95      -29.79     44.72 o 
  -4  -6  12      361.94      505.02     72.06 o 
  -3  -6  12      255.70      238.95     52.24 o 
  -2  -6  12      686.04      745.30     88.87 o 
  -1  -6  12     2142.72     1928.63     93.46 o 
   0  -6  12      492.89      498.71     59.15 o 
   1  -6  12      185.81      111.92     38.89 o 
   2  -6  12     1480.51     1444.81    121.52 o 
   3  -6  12      571.92      638.02     96.46 o 
   4  -6  12       98.08      112.13     53.70 o 
   6  -6  12       35.94       23.67     45.78 o 
   7  -6  12       81.30       92.30     55.49 o 
  -5  -5  12      148.57      152.01     49.52 o 
  -4  -5  12       59.14       43.65     38.30 o 
  -3  -5  12      572.85      642.89     66.32 o 
  -2  -5  12     1045.40      965.22     71.21 o 
  -1  -5  12       48.18       42.47     32.89 o 
   0  -5  12     1131.40     1124.25    108.87 o 
   1  -5  12        4.00      -61.45     41.54 o 
   2  -5  12     1893.70     2044.31    136.61 o 
   3  -5  12     1145.36     1295.38    109.11 o 
   4  -5  12      184.37      228.02     64.39 o 
   6  -5  12        9.39       -0.65     41.38 o 
   7  -5  12      149.73      153.83     60.80 o 
  -6  -4  12       10.92       21.74     30.31 o 
  -5  -4  12       82.99       -4.60     27.35 o 
  -4  -4  12      320.65      257.67     47.42 o 
  -3  -4  12      121.87       79.08     60.72 o 
  -2  -4  12      865.42      891.91     97.20 o 
  -1  -4  12      174.01      286.29     73.37 o 
   0  -4  12     5721.80     6215.12    252.34 o 
   1  -4  12     5804.07     6109.92    245.40 o 
   2  -4  12      128.01      229.08     67.74 o 
   3  -4  12     2099.25     2238.54    134.49 o 
   4  -4  12       35.57       65.61     48.97 o 
   6  -4  12     1392.50     1325.50    111.40 o 
   7  -4  12       23.40      -34.19     43.09 o 
   8  -4  12        2.20      -33.30     44.23 o 
  -6  -3  12       91.50       34.65     39.39 o 
  -5  -3  12      441.35      417.25     59.26 o 
  -4  -3  12       93.03       21.71     49.46 o 
  -3  -3  12     3166.95     2891.25    166.07 o 
  -2  -3  12      949.44      764.27     87.24 o 
  -1  -3  12      169.38       95.73     54.43 o 
   0  -3  12       11.41      -23.83     40.64 o 
   1  -3  12     1785.41     1724.81    124.05 o 
   2  -3  12       20.70      -12.00     40.97 o 
   3  -3  12     1098.09     1249.93     99.73 o 
   4  -3  12     2483.35     2772.27    145.10 o 
   5  -3  12      215.82      273.46     49.58 o 
   6  -3  12     1106.19     1210.27    109.85 o 
   7  -3  12        5.03       18.44     49.86 o 
   8  -3  12     1528.59     1527.48    131.55 o 
  -7  -2  12       12.33      -17.98     35.69 o 
  -6  -2  12       20.39      -44.92     29.95 o 
  -5  -2  12        4.41       -9.27     33.53 o 
  -4  -2  12     1862.08     1734.20    127.39 o 
  -3  -2  12     1086.95     1075.61    101.44 o 
  -2  -2  12      450.28      476.35     82.02 o 
  -1  -2  12      149.33      186.15     64.96 o 
   0  -2  12      228.92      208.51     66.43 o 
   1  -2  12        0.91      -35.99     34.28 o 
   2  -2  12       52.88       64.39     47.01 o 
   3  -2  12       58.26       -0.24     40.80 o 
   4  -2  12     2199.11     2401.76    131.55 o 
   5  -2  12     1892.01     2131.58     90.31 o 
   6  -2  12     1063.33      845.88    105.52 o 
   7  -2  12     1586.74     1739.83    134.17 o 
  -7  -1  12      474.24      381.93     62.15 o 
  -6  -1  12       10.81      -37.21     30.51 o 
  -5  -1  12       18.24      -19.38     30.98 o 
  -4  -1  12        0.06      -39.01     35.34 o 
  -3  -1  12       19.08        6.45     48.48 o 
  -2  -1  12      426.69      552.41     87.97 o 
  -1  -1  12       30.68       61.70     47.41 o 
   0  -1  12     1696.82     1960.58    126.00 o 
   1  -1  12      387.11      349.12     72.96 o 
   2  -1  12      241.69      232.10     58.51 o 
   3  -1  12       36.16       62.92     42.76 o 
   4  -1  12       31.88      -52.15     34.77 o 
   5  -1  12      816.26      815.71     81.04 o 
   6  -1  12      247.62      129.60     63.66 o 
   7  -1  12     1609.42     1819.23    135.88 o 
  -8   0  12        3.38      -30.18     34.14 o 
  -7   0  12      730.50      673.17     71.94 o 
  -6   0  12     1389.49     1386.00     79.81 o 
  -5   0  12       96.24       50.52     48.23 o 
  -4   0  12      160.45      100.13     55.90 o 
  -3   0  12      465.63      484.92     80.96 o 
  -2   0  12        0.01      -41.05     31.26 o 
  -1   0  12      214.85      202.15     59.17 o 
   0   0  12       11.38       -1.39     37.30 o 
   1   0  12       30.26       45.13     42.60 o 
   2   0  12       32.57      -13.14     34.60 o 
   3   0  12       16.20       13.96     41.38 o 
   4   0  12       34.17       34.93     35.66 o 
   5   0  12      197.67      151.20     39.32 o 
   6   0  12     1533.57     1518.91    120.29 o 
   7   0  12     1262.72     1106.54    109.44 o 
  -8   1  12      536.92      714.89     74.73 o 
  -7   1  12      186.41      213.15     50.47 o 
  -6   1  12      407.01      353.21    121.23 o 
  -5   1  12      637.39      683.48     93.85 o 
  -4   1  12        5.87      -29.46     43.09 o 
  -3   1  12      929.18      934.10     94.10 o 
  -2   1  12     1860.53     1804.46    120.05 o 
  -1   1  12      331.89      376.06     70.67 o 
   0   1  12      152.94      161.59     54.51 o 
   1   1  12       98.77       39.99     41.05 o 
   2   1  12      188.54      166.16     55.90 o 
   3   1  12      235.61      320.32     64.88 o 
   4   1  12     2750.67     2862.03    104.42 o 
   5   1  12      176.16      203.49     43.21 o 
   6   1  12       22.98      -16.08     31.58 o 
  -8   2  12       19.35      -40.88     50.03 o 
  -7   2  12      741.39      880.86     83.24 o 
  -6   2  12       91.43       51.54     34.87 o 
  -5   2  12     1161.79     1221.53    103.73 o 
  -4   2  12      535.08      530.79     84.22 o 
  -3   2  12      813.79      719.14     81.45 o 
  -2   2  12     1424.21     1363.77    105.19 o 
  -1   2  12     1896.66     1870.16    120.13 o 
   0   2  12     1343.40     1283.63     99.97 o 
   1   2  12        6.43        1.47     39.17 o 
   2   2  12        5.29      -17.38     34.44 o 
   3   2  12      717.38      729.38     57.75 o 
   4   2  12      497.81      521.68     54.73 o 
   5   2  12      502.22      509.08    184.52 o 
   6   2  12       26.57      -38.27     42.76 o 
  -8   3  12      727.72      894.69     82.52 o 
  -7   3  12        1.91      -36.07     33.16 o 
  -6   3  12     1137.41     1206.27    109.93 o 
  -5   3  12      657.56      906.27     94.50 o 
  -4   3  12     8286.99     8913.36    305.30 o 
  -3   3  12     1779.53     1864.69    124.86 o 
  -2   3  12     2013.14     2350.67    135.80 o 
  -1   3  12     1452.01     1615.37    112.46 o 
   0   3  12      217.54      283.51     61.53 o 
   1   3  12      416.21      587.59     81.61 o 
   2   3  12       38.02        4.00     38.52 o 
   3   3  12      251.61      195.43     38.41 o 
   4   3  12        8.89       18.13     32.40 o 
   5   3  12        0.28      -11.47     26.33 o 
  -8   4  12      107.55      119.97     67.25 o 
  -7   4  12      108.73       -8.72     37.53 o 
  -6   4  12      293.83      197.74     66.19 o 
  -5   4  12      332.79      433.59     80.14 o 
  -4   4  12       42.84       -3.84     48.97 o 
  -3   4  12       28.35      -16.24     41.05 o 
  -2   4  12      501.79      636.96     87.32 o 
  -1   4  12     2268.53     2111.31    127.56 o 
   0   4  12      696.48      695.23     75.82 o 
   1   4  12       64.31       49.29     44.48 o 
   2   4  12      377.99      378.00     46.86 o 
   3   4  12     1281.19     1277.35    102.26 o 
   4   4  12      397.69      479.45     81.45 o 
   5   4  12      135.78      159.14     64.23 o 
  -7   5  12      210.14      177.17     76.14 o 
  -6   5  12      230.76      182.23     71.57 o 
  -5   5  12       80.22       19.18     52.15 o 
  -4   5  12      134.58      149.18     62.68 o 
  -3   5  12      288.03      303.18     71.98 o 
  -2   5  12      468.02      393.11     74.43 o 
  -1   5  12       90.29      104.05     50.11 o 
   0   5  12     1295.77     1191.58     99.16 o 
   1   5  12       25.10      -29.30     35.58 o 
   2   5  12     2025.89     1897.17    124.37 o 
   3   5  12      619.61      756.93     96.79 o 
   4   5  12        5.31       -3.51     49.54 o 
  -7   6  12       28.92      -35.91     48.56 o 
  -6   6  12       25.55      -52.56     44.31 o 
  -5   6  12      355.79      313.05     75.16 o 
  -4   6  12      139.53       71.57     54.84 o 
  -3   6  12        1.15      -13.96     37.46 o 
  -2   6  12       93.14       63.74     46.03 o 
  -1   6  12       32.95      -22.52     34.36 o 
   0   6  12      377.74      427.55     73.37 o 
   1   6  12      409.38      438.24     78.75 o 
   2   6  12       47.08      -54.60     42.76 o 
   3   6  12      567.80      559.51     92.54 o 
  -7   7  12       11.10        3.18     46.35 o 
  -6   7  12      251.12      204.43     63.25 o 
  -5   7  12       49.12        8.16     44.48 o 
  -4   7  12        1.08      -23.26     39.25 o 
  -3   7  12        1.90       -3.51     38.85 o 
  -2   7  12       68.52       30.52     43.01 o 
  -1   7  12      469.27      395.80     73.61 o 
   0   7  12      503.47      448.52     77.12 o 
   1   7  12      339.58      192.27     63.90 o 
  -6   8  12        2.15       43.17     56.80 o 
  -5   8  12       14.37        8.57     46.44 o 
  -4   8  12      175.19       97.52     59.25 o 
  -3   8  12       73.27       78.51     53.21 o 
  -2   8  12      698.02      741.50     99.48 o 
  -1   8  12       95.12       70.02     53.37 o 
   1  -8  13       69.05       65.39     84.79 o 
   2  -8  13      715.79      651.11     68.98 o 
   3  -8  13      263.34      296.89     80.39 o 
  -1  -7  13     1563.22     1622.82     94.32 o 
   0  -7  13      614.14      612.24     69.60 o 
   1  -7  13       63.42        9.63     62.35 o 
   2  -7  13       13.41      -53.29     54.68 o 
   3  -7  13      208.66      163.79     67.82 o 
   4  -7  13        3.03       -7.34     46.52 o 
  -3  -6  13      691.95      726.81     78.67 o 
  -2  -6  13      466.29      560.28     81.00 o 
  -1  -6  13       21.12        3.53     32.63 o 
   0  -6  13      330.92      294.85     83.40 o 
   1  -6  13       88.23       -3.51     62.19 o 
   2  -6  13     1890.35     2031.99    143.96 o 
   3  -6  13      699.60      770.80    103.97 o 
   4  -6  13      364.86      360.06     81.45 o 
   6  -6  13      979.02      960.79     97.60 o 
  -4  -5  13        4.20      -27.75     49.13 o 
  -3  -5  13        9.42      -33.79     59.00 o 
  -2  -5  13      365.25      436.77     92.22 o 
  -1  -5  13      626.10      647.90    111.32 o 
   0  -5  13      335.44      370.91     84.22 o 
   1  -5  13     2573.54     2516.67    161.83 o 
   2  -5  13      113.62      155.38     67.82 o 
   3  -5  13      223.95      258.29     71.24 o 
   4  -5  13      764.56      840.49     91.57 o 
   6  -5  13      217.62      183.13     65.86 o 
  -5  -4  13      334.91      332.80     88.14 o 
  -4  -4  13       10.19      -45.13     46.27 o 
  -3  -4  13      424.30      436.77     90.91 o 
  -2  -4  13       14.81      -57.78     44.72 o 
  -1  -4  13      451.86      351.90     86.02 o 
   0  -4  13        6.01      -49.13     45.54 o 
   1  -4  13     3405.94     3570.24    188.68 o 
   2  -4  13     3784.45     3867.95    191.95 o 
   3  -4  13       18.74       35.83     47.66 o 
   4  -4  13      857.07      957.36     91.89 o 
   6  -4  13      112.73       55.82     54.35 o 
  -5  -3  13        4.60        1.96     54.68 o 
  -4  -3  13      504.66      536.74     93.03 o 
  -3  -3  13      131.35       82.26     63.49 o 
  -2  -3  13        1.47      -14.53     46.68 o 
  -1  -3  13      480.79      625.13     96.14 o 
   0  -3  13     2544.00     2438.65    153.51 o 
   1  -3  13     2742.99     2675.80    159.63 o 
   2  -3  13        5.41      -35.50     40.72 o 
   3  -3  13     1104.25     1205.29    106.58 o 
   4  -3  13       53.47      113.19     57.29 o 
   5  -3  13     2074.14     2172.68    139.88 o 
   6  -3  13       79.58       83.00     52.07 o 
  -6  -2  13        2.52      -40.03     34.71 o 
  -5  -2  13      112.05      107.32     59.74 o 
  -4  -2  13      152.73       77.04     54.43 o 
  -3  -2  13       15.74      -17.22     48.64 o 
  -2  -2  13      380.26      460.03     85.12 o 
  -1  -2  13      849.52      799.85    107.40 o 
   0  -2  13        0.66      -45.05     45.78 o 
   1  -2  13        0.32      -55.33     36.89 o 
   2  -2  13      126.31       82.43     54.84 o 
   3  -2  13     1138.30     1292.85    107.81 o 
   4  -2  13      236.57      432.04     78.34 o 
   5  -2  13      609.60      643.00     94.67 o 
   6  -2  13       42.99        6.69     53.70 o 
  -6  -1  13     1407.72     1402.31     84.84 o 
  -5  -1  13       55.68      -28.48     49.70 o 
  -4  -1  13       14.01       -1.31     49.86 o 
  -3  -1  13     1282.12     1247.40    109.85 o 
  -2  -1  13     2279.20     2228.01    144.29 o 
  -1  -1  13      433.25      355.90     75.16 o 
   0  -1  13      335.22      277.55     73.77 o 
   1  -1  13      508.33      621.54     94.91 o 
   2  -1  13       10.46      -35.34     38.76 o 
   3  -1  13     1478.96     1476.23    112.54 o 
   4  -1  13      234.80      281.31     67.57 o 
   5  -1  13      335.31      327.82     51.82 o 
   6  -1  13     1082.89     1056.43    105.52 o 
  -7   0  13      543.83      455.46     89.77 o 
  -6   0  13      111.43      101.52     60.72 o 
  -5   0  13      263.00      277.55     74.92 o 
  -4   0  13      101.49       63.33     51.33 o 
  -3   0  13      122.74       62.76     51.25 o 
  -2   0  13        0.18      -43.91     40.64 o 
  -1   0  13        3.98       12.24     41.29 o 
   0   0  13     1760.57     2043.90    133.84 o 
   1   0  13     2030.42     2634.27    150.49 o 
   2   0  13        9.37       52.80     46.76 o 
   3   0  13      463.20      626.35     90.83 o 
   4   0  13      157.71      130.44     38.48 o 
   5   0  13      518.15      573.83     97.52 o 
   6   0  13      720.14      560.74     90.50 o 
  -7   1  13      745.08      982.03     84.82 o 
  -6   1  13      184.51      171.30     63.49 o 
  -5   1  13      164.74      109.11     60.55 o 
  -4   1  13       13.36      -31.66     45.54 o 
  -3   1  13     1185.21     1343.37    113.93 o 
  -2   1  13      813.85      769.82     87.65 o 
  -1   1  13      344.06      347.08     73.61 o 
   0   1  13        3.90       10.94     45.05 o 
   1   1  13     2760.16     2783.20    152.69 o 
   2   1  13       25.05       13.79     42.52 o 
   3   1  13     1560.72     1576.69    113.44 o 
   4   1  13     1112.74     1169.68     70.70 o 
   5   1  13      118.43      125.99     40.10 o 
  -7   2  13       32.76       -7.06     35.53 o 
  -6   2  13      649.34      742.64    102.09 o 
  -5   2  13      111.36       29.87     48.07 o 
  -4   2  13     2888.42     3173.46    174.40 o 
  -3   2  13     2143.56     2368.55    148.45 o 
  -2   2  13       15.09       67.98     50.27 o 
  -1   2  13       49.57       25.22     43.42 o 
   0   2  13      674.05      762.23     96.30 o 
   1   2  13      111.97       27.67     46.44 o 
   2   2  13      124.16      103.73     52.47 o 
   3   2  13        2.21       -8.92     28.56 o 
   4   2  13      702.58      758.52     67.51 o 
   5   2  13     1071.75     1142.33     72.12 o 
  -7   3  13      101.57       89.36     58.68 o 
  -6   3  13       77.65       79.81     60.15 o 
  -5   3  13     1131.95     1131.68    106.01 o 
  -4   3  13       28.02       -7.43     45.05 o 
  -3   3  13      424.30      385.85     82.75 o 
  -2   3  13       62.28       46.27     46.03 o 
  -1   3  13     1391.73     1406.29    110.17 o 
   0   3  13      884.70      897.78     91.40 o 
   1   3  13      227.37      274.86     66.92 o 
   2   3  13        6.29      -44.64     38.27 o 
   3   3  13      655.09      625.54     73.69 o 
   4   3  13      655.34      783.58    125.80 o 
  -7   4  13       98.62       -4.33     53.05 o 
  -6   4  13      383.70      354.18     85.04 o 
  -5   4  13     1291.86     1227.57    110.66 o 
  -4   4  13     1064.34     1070.39    104.30 o 
  -3   4  13      153.37       50.60     48.72 o 
  -2   4  13      523.22      619.90     90.18 o 
  -1   4  13      286.87      209.98     61.94 o 
   0   4  13      273.27      405.68     78.02 o 
   1   4  13       94.13      107.32     51.66 o 
   2   4  13       92.74      117.93     54.43 o 
   3   4  13        1.26       -0.16     41.05 o 
  -7   5  13      133.94      -32.97     52.39 o 
  -6   5  13       44.07        5.63     50.43 o 
  -5   5  13       93.23       37.38     55.66 o 
  -4   5  13        0.51       12.24     47.09 o 
  -3   5  13       60.12       17.95     47.41 o 
  -2   5  13      745.64      909.29     92.87 o 
  -1   5  13      677.89      586.36     90.18 o 
   0   5  13      262.15      275.43     68.23 o 
   1   5  13      554.57      760.76    100.54 o 
   2   5  13       95.27      154.73     61.94 o 
  -6   6  13       25.64      -70.02     46.68 o 
  -5   6  13       13.71        5.63     48.56 o 
  -4   6  13      215.01      268.17     74.26 o 
  -3   6  13       52.28       55.90     51.01 o 
  -2   6  13        0.22       11.26     44.15 o 
  -1   6  13        1.39      -21.38     36.56 o 
   0   6  13       73.27       32.15     41.21 o 
   1   6  13      159.35      146.65     56.96 o 
  -5   7  13       98.35      190.39     70.27 o 
  -4   7  13     2316.38     2663.32    163.14 o 
  -3   7  13      665.54      723.96    103.81 o 
  -2   7  13      827.15      896.80     95.40 o 
  -1   7  13      638.01      718.00     98.58 o 
  -1  -6  14      484.89      604.48    119.07 o 
   0  -6  14        0.64      -83.49     55.66 o 
   1  -6  14      625.94      682.74    109.52 o 
   2  -6  14       23.71       40.97     60.15 o 
   3  -6  14      106.13       92.38     62.92 o 
   4  -6  14      845.10      958.34    103.40 o 
  -2  -5  14       98.58        6.04     63.17 o 
  -1  -5  14      402.04      425.43     91.57 o 
   0  -5  14       88.73       71.90     59.09 o 
   1  -5  14     2005.04     1970.37    146.82 o 
   2  -5  14     1790.24     1770.43    136.61 o 
   3  -5  14       34.14       27.09     53.37 o 
   4  -5  14        1.44       -7.51     52.88 o 
  -3  -4  14       84.54       43.66     56.47 o 
  -2  -4  14        3.86      -37.95     51.33 o 
  -1  -4  14      301.54      375.48     89.93 o 
   0  -4  14     1058.42     1118.13    116.37 o 
   1  -4  14      862.87      943.08    122.33 o 
   2  -4  14      255.32      367.81     85.85 o 
   3  -4  14        6.83      -15.67     48.56 o 
   4  -4  14       93.28       68.96     59.00 o 
   5  -4  14      160.39      186.23     59.74 o 
  -4  -3  14       82.53       64.23     63.17 o 
  -3  -3  14      476.97      609.21    102.83 o 
  -2  -3  14       30.16       31.01     52.72 o 
  -1  -3  14     1397.08     1454.20    127.80 o 
   0  -3  14      424.43      534.46     94.59 o 
   1  -3  14      106.05      192.76     68.14 o 
   2  -3  14      403.86      453.26     87.57 o 
   3  -3  14        8.67       -9.71     43.66 o 
   4  -3  14      710.47      893.78    110.17 o 
   5  -3  14      574.31      521.56     87.89 o 
  -5  -2  14        7.42      -49.13     48.39 o 
  -4  -2  14       83.42       36.23     51.09 o 
  -3  -2  14     1319.18     1208.23    115.48 o 
  -2  -2  14     1708.77     1613.17    130.66 o 
  -1  -2  14      183.77      123.56     61.53 o 
   0  -2  14       13.40       33.95     51.25 o 
   1  -2  14      102.20       29.87     58.68 o 
   2  -2  14      180.33      209.41     66.92 o 
   3  -2  14      244.57      296.65     77.37 o 
   4  -2  14       27.90        6.53     48.88 o 
   5  -2  14       62.92       73.77     57.37 o 
  -5  -1  14       92.82      -21.30     53.13 o 
  -4  -1  14      206.11      134.90     67.41 o 
  -3  -1  14      150.86      158.73     64.23 o 
  -2  -1  14      297.02      330.60     80.79 o 
  -1  -1  14      998.54     1091.20    109.27 o 
   0  -1  14       80.19       65.04     57.70 o 
   1  -1  14     1546.26     1712.16    128.45 o 
   2  -1  14     1395.71     1530.91    123.07 o 
   3  -1  14        3.98        4.49     43.91 o 
   4  -1  14       20.91        6.53     43.25 o 
   5  -1  14       11.93      -54.35     41.29 o 
  -6   0  14      499.41      498.71     96.87 o 
  -5   0  14      126.76       35.83     54.03 o 
  -4   0  14        1.37      -26.44     50.60 o 
  -3   0  14      784.77      795.53    108.13 o 
  -2   0  14      772.58      981.84    117.44 o 
  -1   0  14      186.14      258.13     70.18 o 
   0   0  14     1254.97     1493.69    121.60 o 
   1   0  14     1035.31      981.27    103.40 o 
   2   0  14     1827.93     2002.28    136.45 o 
   3   0  14      107.68      135.63     63.90 o 
   4   0  14     1038.63     1100.22     72.24 o 
   5   0  14       45.59       81.20     55.33 o 
  -6   1  14       17.23       40.23     62.51 o 
  -5   1  14        4.48       23.50     49.13 o 
  -4   1  14      792.02      979.96    121.27 o 
  -3   1  14      220.06      193.90     71.82 o 
  -2   1  14      453.87      550.37     92.71 o 
  -1   1  14       26.04       58.43     57.94 o 
   0   1  14     4365.36     4946.50    223.04 o 
   1   1  14     1882.15     1844.78    130.82 o 
   2   1  14      141.92      104.22     60.55 o 
   3   1  14      437.98      493.25     87.00 o 
   4   1  14      262.12      382.76     54.01 o 
  -6   2  14       27.32      -47.99     50.52 o 
  -5   2  14      708.48      815.03    115.23 o 
  -4   2  14        5.15      -48.39     43.82 o 
  -3   2  14      694.11      797.73    108.54 o 
  -2   2  14      158.71      213.57     70.27 o 
  -1   2  14      177.24      152.36     64.06 o 
   0   2  14      118.38       37.13     49.86 o 
   1   2  14        4.19      -58.27     38.85 o 
   2   2  14       38.33       54.03     55.49 o 
   3   2  14      777.79      808.27     65.51 o 
  -6   3  14      112.76       84.71     61.94 o 
  -5   3  14      205.93      118.17     61.53 o 
  -4   3  14      765.66      776.27    106.99 o 
  -3   3  14     1251.84     1403.43    118.66 o 
  -2   3  14      429.78      465.74     85.44 o 
  -1   3  14        0.88      -12.08     43.33 o 
   0   3  14        1.86      -57.41     38.27 o 
   1   3  14       61.27       37.62     54.60 o 
   2   3  14       31.04        8.78     30.80 o 
   3   3  14      230.84      184.99     45.25 o 
  -5   4  14       81.23      -22.12     49.21 o 
  -4   4  14       34.85       57.29     58.27 o 
  -3   4  14        0.44       -8.57     48.39 o 
  -2   4  14        3.80      -19.67     41.78 o 
  -1   4  14      402.45      543.52     94.18 o 
   0   4  14      237.37      283.35     73.20 o 
   1   4  14      238.86      191.86     62.59 o 
   2   4  14      411.03      515.77     87.00 o 
  -5   5  14       16.02      -21.38     54.43 o 
  -4   5  14        4.43       32.73     52.64 o 
  -3   5  14        1.43      -18.44     48.97 o 
  -2   5  14       48.07       75.65     57.37 o 
  -1   5  14        4.37        1.80     44.72 o 
   0   5  14       30.40      -55.45     36.97 o 
  -1  -4  15        1.25      -52.47     50.27 o 
   0  -4  15        7.77      -38.11     54.03 o 
   1  -4  15      217.24      271.02     87.57 o 
   2  -4  15      811.71     1023.79    128.62 o 
  -2  -3  15     1712.68     1890.48    150.57 o 
  -1  -3  15      107.74      122.66     72.96 o 
   0  -3  15        0.53      -20.89     49.86 o 
   1  -3  15      186.46      195.62     75.98 o 
   2  -3  15      584.92      783.37    115.56 o 
   3  -3  15      318.60      488.59     94.67 o 
  -3  -2  15      604.89      564.82    102.75 o 
  -2  -2  15      220.61      211.37     71.00 o 
  -1  -2  15      659.34      847.43    118.01 o 
   0  -2  15        5.99      -17.79     52.64 o 
   1  -2  15      372.19      516.18    102.58 o 
   2  -2  15      107.62      115.48     68.31 o 
   3  -2  15       67.10       40.97     60.80 o 
  -3  -1  15      711.02      785.98    121.27 o 
  -2  -1  15      405.81      503.69     99.16 o 
  -1  -1  15      153.20      169.91     73.12 o 
   0  -1  15      411.71      517.32     99.97 o 
   1  -1  15      528.61      844.33    116.21 o 
   2  -1  15     1941.66     2157.26    150.41 o 
   3  -1  15        8.58       35.01     58.43 o 
  -4   0  15        3.40       33.38     57.53 o 
  -3   0  15       14.01       72.80     66.67 o 
  -2   0  15      850.28     1082.55    130.17 o 
  -1   0  15       20.17        1.14     52.15 o 
   0   0  15     2296.75     2626.43    166.40 o 
   1   0  15     2674.51     2875.58    172.85 o 
   2   0  15       23.22       34.93     55.49 o 
   3   0  15      107.57       95.89     60.39 o 
  -4   1  15       31.07      -78.10     52.07 o 
  -3   1  15       99.63      114.25     69.12 o 
  -2   1  15        2.43      -78.18     53.13 o 
  -1   1  15       84.91      122.66     64.96 o 
   0   1  15        9.02      -44.89     47.58 o 
   1   1  15      744.84      930.02    121.68 o 
   2   1  15      521.53      531.36     94.59 o 
  -4   2  15      169.88      177.83     68.72 o 
  -3   2  15      403.36      419.80     95.07 o 
  -2   2  15      361.42      415.64     89.44 o 
  -1   2  15      224.46      339.33     87.00 o 
   0   2  15      575.32      655.40    106.91 o 
   1   2  15      473.83      608.32     98.18 o 
  -3   3  15      183.39      178.64     71.41 o 
  -2   3  15       31.00       27.75     50.68 o 
  -1   3  15       15.77        6.04     48.80 o 
   0   3  15        0.46      -13.47     48.31 o 
                                                 
